# Supplementary material for: De Novo Mutation and Rapid Protein (Co-)evolution during Meiotic Adaptation in Arabidopsis arenosa
Source: Mol Biol Evol. 2021 Jan 27;38(5):1980–94. doi: 10.1093/molbev/msab001 (PMC8097281; doi:10.1093/molbev/msab001)
Supplement: msab001_Supplementary_Data [file msab001_supplementary_data.zip]

Archive with 6 entries (6 files):
- TableS12.xlsx
- TableS13.xlsx
- TableS5.xlsx
- TableS6.xlsx
- TableS8.xlsx
- Bohutinska_et_al_supplements_fin_revised3.pdf
