# Supplementary material for: De Novo Mutation and Rapid Protein (Co-)evolution during Meiotic Adaptation in Arabidopsis arenosa
Source: Mol Biol Evol. 2021 Jan 27;38(5):1980–94. doi: 10.1093/molbev/msab001 (PMC8097281; doi:10.1093/molbev/msab001)
Supplement: msab001_Supplementary_Data [file msab001_supplementary_data.zip › TableS12.xlsx]

## Sheet: Sheet1
Table S10: Orthologs of A. lyrata meiosis proteins in 18 plant reference genomes from the group Malvidae.
gene	protein	A.lyrata	A.halleri	A.thalia	B.stricta	C.grandiflora	C.rubella	E.salsugineum	B.rapa	B.oleracea	P.trichocarpa	S.purpurea	T.cacao	M.esculenta	G.raimondii	C.papaya	C.clementi1	C.sinensis	L.usitatissimum	Missing
AL1G10680	PRD3	AL1G10680.t1	Araha.40425s0004.1	AT1G01690.1	Bostr.5325s0089.1	Cagra.1968s0108.1	Carubv10009137m	Thhalv10007771m	Brara.F03522.1	Bol007924	Potri.014G084800.1	SapurV1A.0139s0310.1	Thecc1EG005325t1	Manes.05G034000.2	Gorai.004G158700.1	evm.model.supercontig_11.6	Ciclev10024354m	orange1.1g048762m	Lus10014774	0
AL1G16670	JASON	AL1G16670.t1	Araha.2773s0018.1	AT1G06660.1	Bostr.25219s0293.1	Cagra.1671s0290.1	Carubv10012445m	Thhalv10007468m	Brara.H02953.1	Bol023352	Potri.002G057000.1	SapurV1A.0076s0090.1	Thecc1EG001947t1	Manes.01G131000.2	Gorai.001G211000.1	evm.model.supercontig_50.118	Ciclev10031282m	NA	Lus10020732	1
AL1G21590	PHS1	AL1G21590.t1	Araha.14754s0003.1	AT1G10710.2	Bostr.13671s0407.1	Cagra.15036s0042.1	Carubv10009567m	Thhalv10007956m	Brara.I05182.1	Bol031277	Potri.010G044800.1	SapurV1A.0317s0390.1	Thecc1EG010474t1	Manes.13G025900.2	Gorai.005G179800.1	evm.model.supercontig_33.3	Ciclev10033875m	orange1.1g028290m	Lus10004624	0
AL1G21910	RECQ4A	AL1G21910.t1	Araha.11242s0014.1	AT1G10930.1	Bostr.13671s0376.1	Cagra.15036s0066.1	Carubv10012033m	Thhalv10006602m	Brara.H02738.1	Bol031290	Potri.003G015800.1	SapurV1A.3015s0010.1	Thecc1EG006933t1	Manes.10G122800.1	Gorai.013G038600.1	evm.model.supercontig_31.51	Ciclev10000077m	orange1.1g001155m	Lus10015467	0
AL1G22040	WAPL1	AL1G22040.t1	Araha.25874s0009.1	AT1G11060.1	Bostr.13671s0367.1	Cagra.0568s0005.1	Carubv10008277m	Thhalv10006765m	Brara.I05204.1	Bol031297	Potri.004G039900.1	SapurV1A.0012s0040.5	Thecc1EG029911t2	Manes.16G025200.1	Gorai.010G152400.2	NA	NA	NA	Lus10005857	3
AL1G26770	SDS	AL1G26770.t1	Araha.16488s0017.1	AT1G14750.1	Bostr.0124s0185.1	Cagra.3501s0018.1	Carubv10010916m	Thhalv10009486m	Brara.F00998.1	Bol038070	Potri.010G103700.1	SapurV1A.0055s0240.1	Thecc1EG011269t1	Manes.17G085800.1	Gorai.008G170700.1	evm.model.supercontig_2.165	Ciclev10017889m	orange1.1g045573m	Lus10034581	0
AL1G28100	PDS5E	AL1G28100.t1	Araha.6467s0016.1	AT1G15940.1	Bostr.7128s0213.1	Cagra.2238s0029.1	Carubv10008168m	Thhalv10006735m	Brara.I04903.2	Bol009846	Potri.001G046500.2	SapurV1A.0835s0190.1	NA	Manes.04G103300.1	NA	NA	Ciclev10024827m	orange1.1g004863m	NA	4
AL1G35725	ZYP1A	AL1G35725.t1	Araha.0877s0004.1	AT1G22260.1	Bostr.21532s0001.1	Cagra.0114s0072.1	Carubv10011139m	Thhalv10018107m	Brara.G02117.1	Bol027500	Potri.002G096400.1	SapurV1A.0239s0030.1	Thecc1EG034907t1	Manes.18G067700.1	Gorai.009G237200.1	evm.TU.supercontig_36.129	Ciclev10000237m	orange1.1g002878m	Lus10036517	0
AL1G35730	ZYP1B	AL1G35730.t1	Araha.0877s0004.1	AT1G22275.1	Bostr.21532s0001.1	Cagra.0114s0072.1	Carubv10011139m	Thhalv10018107m	Brara.G02117.1	Bol027500	Potri.002G096400.1	SapurV1A.0239s0030.1	Thecc1EG034907t1	Manes.18G067700.1	Gorai.009G237200.1	evm.model.supercontig_36.129	Ciclev10000237m	orange1.1g002878m	Lus10036517	0
AL1G50380	FANCM	AL1G50380.t1	Araha.27209s0001.1	AT1G35530.2	Bostr.1774s0022.1	Cagra.9781s0008.1	Carubv10008097m	Thhalv10002370m	Brara.E01856.1	Bol031970	Potri.013G109600.1	SapurV1A.0277s0150.1	Thecc1EG036398t1	Manes.18G103400.1	Gorai.013G139300.2	evm.model.supercontig_66.25	Ciclev10000033m	orange1.1g037446m	Lus10009444	0
AL1G62040	HEI10	AL1G62040.t1	Araha.19449s0007.1	AT1G53490.1	Bostr.0124s0138.1	Cagra.8996s0004.1	Carubv10010926m	Thhalv10011691m	Brara.F00116.1	Bol039109	Potri.011G104500.1	SapurV1A.0026s0060.1	Thecc1EG032113t3	Manes.15G098600.1	Gorai.007G331800.1	evm.model.supercontig_77.62	Ciclev10016084m	orange1.1g022126m	Lus10005260	0
AL2G11120	SPO11-2	AL2G11120.t1	Araha.5636s0001.1	AT1G63990.1	Bostr.29223s0135.1	Cagra.0062s0039.1	Carubv10021898m	Thhalv10023831m	Brara.I01270.1	Bol010086	Potri.001G099100.1	SapurV1A.0098s0390.1	Thecc1EG016342t1	Manes.10G032400.1	Gorai.004G137600.1	evm.model.supercontig_2704.1	Ciclev10024616m	orange1.1g037694m	Lus10024675	0
AL2G15410	WAPL2	AL2G15410.t1	Araha.1832s0005.1	AT1G61030.1	Bostr.10040s0100.1	Cagra.3960s0002.1	Carubv10019799m	Thhalv10006765m	Brara.I05204.1	Bol036676	Potri.004G039900.3	SapurV1A.0044s0650.3	Thecc1EG029911t4	Manes.16G025200.1	Gorai.010G152400.2	NA	Ciclev10014178m	orange1.1g002991m	Lus10001211	1
AL2G15560	RECQ4B	AL2G15560.t1	Araha.18771s0002.1	AT1G60930.1	Bostr.13671s0376.1	Cagra.1216s0009.1	Carubv10019689m	Thhalv10023226m	Brara.I05197.3	Bol014327	Potri.003G015800.1	SapurV1A.3015s0010.1	Thecc1EG006933t1	Manes.10G122800.1	Gorai.013G038600.1	evm.model.supercontig_31.51	Ciclev10000077m	orange1.1g001155m	Lus10015467	0
AL2G23810	MMD1	AL2G23810.t1	Araha.25974s0003.1	AT1G66170.1	Bostr.26959s0303.1	Cagra.1300s0009.1	Carubv10020044m	Thhalv10018197m	Brara.B01641.1	Bol004687	Potri.017G135200.1	SapurV1A.0223s0260.1	Thecc1EG035320t1	Manes.01G121000.1	Gorai.013G106900.1	evm.model.supercontig_87.13	Ciclev10007029m	orange1.1g046513m	Lus10010966	0
AL2G25920	ASY1	AL2G25920.t2	Araha.1001s0002.1	AT1G67370.1	Bostr.26959s0167.1	Cagra.1125s0004.1	Carubv10020063m	Thhalv10018311m	Brara.G02704.1	Bol027870	Potri.003G173200.1	SapurV1A.0056s0320.1	Thecc1EG008842t1	Manes.12G011600.1	Gorai.005G167400.1	evm.model.supercontig_43.54	Ciclev10033677m	orange1.1g042785m	Lus10030933	0
AL2G37520	MEI1	AL2G37520.t1	Araha.8008s0002.1	AT1G77320.1	Bostr.20129s0167.1	Cagra.0450s0008.1	Carubv10019723m	Thhalv10018076m	Brara.G03510.1	Bol027562	Potri.005G182500.1	SapurV1A.1182s0080.1	Thecc1EG035208t1	Manes.02G168200.1	Gorai.013G107700.1	evm.model.supercontig_64.150	Ciclev10000159m	orange1.1g001761m	Lus10000854	0
AL2G37810	PDS5B	AL2G37810.t2	Araha.18004s0004.1	AT1G77600.2	Bostr.20129s0196.1	Cagra.0096s0072.1	Carubv10022229m	Thhalv10018009m	Brara.B02277.1	Bol019011	Potri.002G084300.2	SapurV1A.0010s1070.11	Thecc1EG035110t1	Manes.18G076700.1	Gorai.002G221900.1	evm.model.supercontig_36.61	Ciclev10003517m	orange1.1g039884m	Lus10025655	0
AL2G39190	MHF2	AL2G39190.t1	Araha.4300s0003.1	AT1G78790.1	Bostr.20129s0311.1	NA	Carubv10021195m	NA	Brara.G03610.1	Bol038480	Potri.012G090600.2	SapurV1A.2209s0020.1	Thecc1EG014518t1	Manes.06G112300.1	Gorai.008G203400.1	NA	Ciclev10022963m	orange1.1g033891m	NA	4
AL2G40580	PDS5D	AL2G40580.t1	Araha.19287s0001.2	AT1G80810.1	Bostr.20129s0428.2	Cagra.1725s0060.2	Carubv10022426m	Thhalv10018162m	Brara.G03699.2	Bol038572	Potri.003G181300.2	SapurV1A.0835s0190.1	NA	Manes.04G103300.1	NA	NA	Ciclev10024902m	orange1.1g007277m	NA	4
AL3G12070	NBS1	AL3G12070.t1	Araha.4629s0023.1	AT3G02680.1	Bostr.1460s0186.1	Cagra.1194s0035.1	Carubv10015532m	Thhalv10020468m	Brara.E03567.1	NA	Potri.015G148300.1	SapurV1A.2090s0010.1	Thecc1EG017495t1	Manes.01G126500.2	Gorai.008G054800.1	evm.model.supercontig_108.22	Ciclev10012792m	orange1.1g007803m	Lus10020784	1
AL3G16080	RAD9	AL3G16080.t2	Araha.2119s0021.1	AT3G05480.1	Bostr.2570s0134.1	Cagra.0410s0015.1	Carubv10014083m	Thhalv10020753m	Brara.E03363.1	NA	Potri.013G017500.2	SapurV1A.0066s0260.1	Thecc1EG026649t1	Manes.08G118100.3	Gorai.007G299800.2	evm.model.supercontig_48.91	Ciclev10001128m	orange1.1g038865m	Lus10020646	1
AL3G20870	MCM8	AL3G20870.t1	Araha.12133s0008.1	AT3G09660.1	Bostr.22252s0104.1	Cagra.2515s0056.1	Carubv10013173m	Thhalv10020112m	Brara.E03074.1	Bol033396	Potri.006G131900.1	SapurV1A.0209s0280.1	Thecc1EG022086t1	Manes.08G003200.2	Gorai.002G248900.1	evm.model.supercontig_114.44	Ciclev10013573m	orange1.1g040742m	Lus10023169	0
AL3G21800	SGO1	AL3G21800.t2	Araha.4954s0001.1	AT3G10440.1	Bostr.22252s0019.1	Cagra.0834s0036.1	Carubv10013445m	Thhalv10020876m	Brara.A03485.1	Bol023131	NA	NA	Thecc1EG043332t1	NA	Gorai.010G207300.2	evm.model.supercontig_53.153	Ciclev10033807m	orange1.1g019239m	NA	4
AL3G24910	SPO11-1	AL3G24910.t1	Araha.6429s0002.1	AT3G13170.1	Bostr.3640s0094.1	Cagra.0690s0053.1	Carubv10013943m	Thhalv10022332m	Brara.A03284.1	Bol015789	Potri.001G366700.1	SapurV1A.0115s0340.1	Thecc1EG030659t1	Manes.15G061000.1	Gorai.002G099100.1	evm.model.supercontig_12.160	Ciclev10010322m	orange1.1g040782m	Lus10004416	0
AL3G26440	PANS1	AL3G26440.t1	Araha.13437s0003.1	AT3G14190.1	Bostr.28625s0285.1	Cagra.3631s0003.1	Carubv10014729m	Thhalv10021564m	Brara.C03510.1	Bol035565	Potri.009G072000.1	NA	1	NA	NA	NA	NA	NA	NA	NA
AL3G32590	RAD54	AL3G32590.t1	Araha.6174s0032.1	AT3G19210.1	Bostr.19424s0740.1	Cagra.5742s0007.1	Carubv10012922m	Thhalv10020013m	Brara.E02283.1	NA	Potri.004G141500.1	SapurV1A.0627s0030.1	Thecc1EG007044t1	Manes.07G082400.1	Gorai.013G043100.1	evm.model.supercontig_62.19	Ciclev10027772m	orange1.1g043990m	Lus10014047	1
AL3G34200	MSH5	AL3G34200.t1	Araha.3594s0001.1	AT3G20475.1	Bostr.19424s0607.1	Cagra.0316s0019.2	Carubv10015967m	Thhalv10022259m	Brara.E02132.1	Bol004714	Potri.011G089500.1	SapurV1A.0031s0160.1	Thecc1EG030844t1	Manes.03G131500.1	Gorai.009G440600.1	evm.model.supercontig_12.283	Ciclev10010304m	orange1.1g043119m	Lus10021544	0
AL3G37220	DMC1	AL3G37220.t1	Araha.5588s0006.1	AT3G22880.1	Bostr.19424s0371.1	Cagra.1189s0060.1	Carubv10014101m	Thhalv10021068m	Brara.A02696.1	Bol023296	Potri.010G081500.1	SapurV1A.0350s0250.1	Thecc1EG020712t1	Manes.03G172700.1	Gorai.005G045700.1	evm.model.supercontig_44.128	Ciclev10006682m	orange1.1g047388m	Lus10039383	0
AL3G40790	CDC45	AL3G40790.t1	Araha.40054s0003.1	AT3G25100.1	Bostr.0561s0001.1	Cagra.4586s0008.1	Carubv10013268m	Thhalv10002454m	Brara.C03985.1	Bol028191	Potri.015G090600.1	SapurV1A.0420s0060.1	Thecc1EG002873t1	Manes.13G048900.1	Gorai.001G232300.1	evm.model.supercontig_43.113	Ciclev10019411m	orange1.1g007744m	Lus10022775	0
AL3G43800	RPA1A	AL3G43800.t2	Araha.5597s0005.1	AT2G06510.1	Bostr.24399s0024.1	Cagra.0757s0003.1	Carubv10013190m	Thhalv10001929m	Brara.G00466.1	Bol024389	Potri.018G065300.1	SapurV1A.0087s0070.1	Thecc1EG037567t1	Manes.03G038600.1	Gorai.013G225700.1	evm.model.supercontig_28.78	Ciclev10010492m	orange1.1g006263m	Lus10023805	0
AL4G11110	EME1A	AL4G11110.t1	Araha.4638s0001.1	AT2G21800.1	Bostr.15774s0136.1	Cagra.0076s0002.1	Carubv10022956m	Thhalv10000122m	Brara.I04599.1	Bol045843	Potri.007G077400.2	SapurV1A.0826s0080.3	Thecc1EG001297t4	Manes.12G145400.1	Gorai.011G114700.1	evm.model.supercontig_72.53	Ciclev10025290m	orange1.1g008500m	Lus10006798	0
AL4G11490	EME1B	AL4G11490.t1	Araha.2466s0006.1	AT2G22140.1	Bostr.15774s0136.1	Cagra.0076s0002.1	Carubv10025286m	Thhalv10000104m	Brara.I04599.1	Bol045843	Potri.007G077400.2	SapurV1A.0826s0080.3	Thecc1EG001297t4	Manes.12G145400.1	Gorai.011G114700.1	evm.model.supercontig_72.53	Ciclev10025290m	orange1.1g008500m	Lus10006798	0
AL4G20920	SMC3	AL4G20920.t1	Araha.5652s0001.1	AT2G27170.1	Bostr.28794s0011.1	Cagra.4044s0002.1	Carubv10022528m	Thhalv10001886m	Brara.D01616.1	Bol026457	Potri.009G155200.5	SapurV1A.0798s0040.2	Thecc1EG041166t2	Manes.06G005500.1	Gorai.009G081300.3	evm.model.supercontig_103.58	Ciclev10027700m	orange1.1g001328m	Lus10036169	0
AL4G27320	RAD50	AL4G27320.t1	Araha.9128s0005.1	AT2G31970.1	Bostr.24513s0023.1	Cagra.1626s0042.1	Carubv10025142m	Thhalv10016151m	Brara.C01634.1	Bol008215	Potri.001G320300.1	SapurV1A.0058s0190.1	Thecc1EG020229t1	Manes.03G144200.1	Gorai.005G027800.2	evm.model.supercontig_157.48	Ciclev10004166m	orange1.1g000957m	Lus10016643	0
AL4G44380	RAD51C	AL4G44380.t1	Araha.0811s0001.1	AT2G45280.1	Bostr.25993s0248.1	Cagra.0239s0079.1	Carubv10024057m	Thhalv10001529m	Brara.E00494.1	Bol030168	Potri.014G068100.2	SapurV1A.0248s0070.1	Thecc1EG005534t1	Manes.11G109100.1	Gorai.004G162800.2	evm.model.supercontig_18.103	Ciclev10021754m	orange1.1g036464m	Lus10000790	0
AL4G46460	ASY3	AL4G46460.t1	Araha.2031s0004.1	AT2G46980.2	Bostr.25993s0068.1	Cagra.0050s0001.2	Carubv10022622m	Thhalv10001318m	Brara.E00087.1	NA	Potri.014G111500.1	SapurV1A.0321s0040.1	Thecc1EG004958t2	Manes.05G008100.1	Gorai.007G117900.1	evm.model.supercontig_57.27	Ciclev10019510m	orange1.1g004682m	Lus10009259	1
AL4G47570	SCC3	AL4G47570.t1	Araha.24212s0001.1	AT2G47980.1	Bostr.13208s0018.1	Cagra.0551s0051.1	Carubv10022544m	Thhalv10001288m	Brara.E00004.1	NA	Potri.002G230800.3	SapurV1A.0402s0090.1	Thecc1EG004506t1	Manes.01G212500.1	Gorai.007G132500.1	evm.model.supercontig_9.149	Ciclev10018593m	orange1.1g001174m	Lus10015341	1
AL5G17170	MER3	AL5G17170.t1	Araha.10390s0001.1	AT3G27730.1	Bostr.0556s0453.1	Cagra.11216s0006.1	Carubv10019550m	Thhalv10003551m	Brara.B03310.1	Bol031187	Potri.001G348200.1	SapurV1A.0363s0210.1	Thecc1EG016933t1	Manes.17G114600.1	Gorai.012G063400.1	evm.model.supercontig_108.48	Ciclev10017496m	orange1.1g001668m	Lus10014551	0
AL5G27530	ATM	AL5G27530.t1	Araha.11126s0003.1	AT3G48190.1	Bostr.18473s0133.1	Cagra.5059s0009.2	Carubv10016554m	Thhalv10010050m	Brara.F02101.1	NA	Potri.015G076700.1	SapurV1A.0011s0060.1	Thecc1EG012074t1	Manes.06G105000.1	Gorai.006G189100.2	evm.model.supercontig_76.54	Ciclev10018427m	orange1.1g000172m	Lus10019489	1
AL5G35750	TTN8	AL5G35750.t1	Araha.1773s0005.1	AT3G54670.3	Bostr.0697s0080.2	Cagra.0562s0056.1	Carubv10019095m	Thhalv10010074m	Brara.I03724.1	Bol042455	Potri.005G224900.2	SapurV1A.0233s0200.1	Thecc1EG004030t2	Manes.12G032800.1	Gorai.001G253800.1	evm.model.supercontig_50.12	Ciclev10024065m	orange1.1g036401m	Lus10024895	0
AL5G38840	INO80	AL5G38840.t1	Araha.7809s0004.1	AT3G57300.1	Bostr.20505s0015.1	Cagra.0932s0007.1	Carubv10010849m	Thhalv10005740m	Brara.D00294.1	Bol045489	Potri.016G043500.1	SapurV1A.0464s0050.1	Thecc1EG024548t1	Manes.09G018100.1	Gorai.006G135500.1	evm.model.supercontig_182.16	Ciclev10004142m	orange1.1g000642m	Lus10031050	0
AL5G41480	SYN3	AL5G41480.t1	Araha.0689s0004.1	AT3G59550.1	Bostr.20903s0180.1	Cagra.5954s0012.1	Carubv10016763m	Thhalv10005819m	Brara.I04091.1	Bol019885	Potri.001G225600.2	SapurV1A.0008s0140.1	Thecc1EG005931t2	Manes.03G096000.1	Gorai.004G035600.1	evm.model.supercontig_295.4	Ciclev10030924m	orange1.1g017686m	Lus10023028	0
AL6G10420	BRCA2B	AL6G10420.t1	Araha.12977s0003.1	AT5G01630.1	Bostr.6251s0130.1	Cagra.0255s0039.1	Carubv10003335m	Thhalv10012491m	Brara.C00020.1	NA	Potri.014G189600.2	SapurV1A.0160s0130.3	Thecc1EG021601t2	Manes.09G111200.1	Gorai.012G119100.1	evm.model.supercontig_5.230	Ciclev10013403m	orange1.1g001266m	Lus10002857	1
AL6G13940	SGO2	AL6G13940.t1	Araha.50979s0001.1	AT5G04320.2	Bostr.2128s0016.1	Cagra.9217s0011.1	Carubv10002635m	Thhalv10013000m	Brara.C00158.1	Bol009990	Potri.010G229100.1	SapurV1A.3111s0020.1	Thecc1EG043332t2	Manes.07G094800.1	Gorai.010G207300.2	evm.model.supercontig_53.153	Ciclev10033807m	orange1.1g019239m	NA	1
AL6G15380	SYN1	AL6G15380.t1	Araha.13672s0015.1	AT5G05490.2	Bostr.13129s0420.1	Cagra.1504s0051.1	Carubv10002912m	Thhalv10013002m	Brara.J02657.1	Bol044029	Potri.008G072300.1	SapurV1A.2101s0010.1	NA	Manes.10G009400.1	Gorai.012G078600.1	evm.model.supercontig_19.141	Ciclev10031002m	orange1.1g008432m	Lus10014204	1
AL6G18000	SMC6A	AL6G18000.t1	Araha.0070s0005.1	AT5G07660.1	Bostr.13129s0200.1	Cagra.2925s0020.1	Carubv10000108m	Thhalv10012532m	Brara.B00257.1	Bol017011	Potri.003G107700.1	SapurV1A.0667s0130.1	Thecc1EG014905t5	Manes.06G133600.2	Gorai.008G215500.4	evm.model.supercontig_121.6	Ciclev10004204m	orange1.1g001556m	Lus10027219	0
AL6G23160	PANS2	AL6G23160.t1	Araha.5438s0010.1	AT5G12360.1	Bostr.2902s0006.2	Cagra.7458s0003.1	Carubv10003502m	Thhalv10014740m	Brara.J02157.1	Bol043501	NA	NA	NA	NA	NA	NA	NA	NA	NA	NA
AL6G26400	SCC2	AL6G26400.t1	Araha.2152s0030.1	AT5G15540.1	Bostr.2902s0289.1	Cagra.1036s0001.1	Carubv10000027m	Thhalv10012417m	Brara.J01949.1	Bol030461	Potri.017G092600.1	SapurV1A.1509s0030.1	Thecc1EG018720t1	Manes.01G097400.1	Gorai.006G011000.1	evm.model.supercontig_2744.1	Ciclev10010894m	orange1.1g047845m	Lus10015385	0
AL6G26800	SMC5	AL6G26800.t1	Araha.27704s0003.1	AT5G15920.1	Bostr.2902s0329.1	Cagra.6845s0036.1	Carubv10002997m	Thhalv10012535m	Brara.C00699.1	Bol034376	Potri.001G262600.1	SapurV1A.0276s0080.1	Thecc1EG025515t1	Manes.10G136400.1	Gorai.013G183900.1	evm.model.supercontig_125.40	Ciclev10030582m	orange1.1g001573m	Lus10039590	0
AL6G27160	SCC1	AL6G27160.t1	Araha.16400s0004.1	AT5G16270.1	Bostr.2902s0362.1	Cagra.6845s0072.1	Carubv10000117m	Thhalv10012533m	Brara.C00714.1	Bol019885	Potri.010G178600.3	SapurV1A.0093s0590.2	Thecc1EG023399t4	Manes.12G001000.1	Gorai.004G264700.1	evm.model.supercontig_657.1	Ciclev10014077m	orange1.1g001182m	Lus10026862	0
AL6G27820	MCC1	AL6G27820.t1	Araha.9878s0006.2	AT5G16800.2	Bostr.2618s0020.1	Cagra.0434s0047.1	Carubv10002467m	Thhalv10014541m	Brara.C00740.1	Bol034419	Potri.013G079900.1	SapurV1A.0182s0100.2	Thecc1EG025484t1	Manes.09G127500.1	Gorai.004G256900.1	NA	Ciclev10021817m	orange1.1g025384m	Lus10013457	1
AL6G30890	SMG7	AL6G30890.t1	Araha.24337s0009.4	AT5G19400.3	Bostr.26527s0266.1	Cagra.4243s0025.1	Carubv10000123m	Thhalv10012550m	Brara.J01646.1	Bol035912	Potri.001G275400.2	SapurV1A.1149s0030.2	Thecc1EG040914t1	Manes.02G139200.1	Gorai.006G124400.2	evm.model.supercontig_157.60	Ciclev10014151m	orange1.1g002380m	NA	1
AL6G42870	MLH1	AL6G42870.t1	Araha.36143s0003.1	AT4G09140.1	Bostr.25463s0397.1	Cagra.0691s0006.1	Carubv10000321m	Thhalv10028465m	Brara.C02594.1	Bol025622	Potri.019G078700.2	SapurV1A.0895s0060.1	Thecc1EG036511t1	Manes.02G199100.1	Gorai.013G137700.3	evm.model.supercontig_50.54	Ciclev10019018m	orange1.1g005789m	Lus10033274	0
AL6G50600	PMS1	AL6G50600.t1	Araha.0687s0005.1	AT4G02460.1	Bostr.2983s0216.1	Cagra.0635s0037.1	Carubv10000165m	Thhalv10028404m	Brara.B02611.2	Bol016540	Potri.014G130800.1	SapurV1A.0052s0670.2	Thecc1EG004628t1	Manes.01G217500.1	Gorai.008G146300.1	evm.model.supercontig_9.220	Ciclev10018899m	orange1.1g041466m	Lus10030376	0
AL7G15650	MLH3	AL7G15650.t1	Araha.0283s0001.1	AT4G35520.1	Bostr.7867s1410.1	Cagra.2350s0093.1	Carubv10006691m	Thhalv10024245m	Brara.K00287.1	Bol018706	Potri.005G101900.1	SapurV1A.1240s0070.1	Thecc1EG000060t2	Manes.02G114300.2	Gorai.003G002000.1	evm.model.supercontig_6.367	Ciclev10024769m	orange1.1g001133m	Lus10016691	0
AL7G20060	PDS5C	AL7G20060.t1	Araha.22650s0011.1	AT4G31880.1	Bostr.7867s1042.1	Cagra.3807s0060.1	Carubv10007511m	Thhalv10024366m	Brara.A00590.1	Bol017953	Potri.006G263300.2	SapurV1A.0184s0010.4	Thecc1EG036919t2	Manes.03G010000.1	Gorai.009G062000.3	evm.model.supercontig_127.21	Ciclev10007391m	orange1.1g047736m	Lus10017121	0
AL7G21230	MUS81	AL7G21230.t1	Araha.7747s0002.1	AT4G30870.1	Bostr.7867s0944.3	Cagra.0380s0039.1	Carubv10007199m	Thhalv10024629m	Brara.I02251.1	Bol012091	Potri.003G202300.2	SapurV1A.0009s0750.1	Thecc1EG042390t2	Manes.04G164000.1	Gorai.013G015500.1	evm.model.supercontig_197.13	Ciclev10030882m	orange1.1g006771m	Lus10039566	0
AL7G23270	MND1	AL7G23270.t1	Araha.1635s0008.1	AT4G29170.1	Bostr.7867s0762.1	Cagra.0495s0062.1	Carubv10005657m	Thhalv10026148m	Brara.K00906.1	Bol033576	Potri.018G069800.1	SapurV1A.0955s0060.1	Thecc1EG037726t1	Manes.03G029700.1	Gorai.001G010200.2	evm.model.supercontig_229.2	Ciclev10009402m	orange1.1g027291m	Lus10002503	0
AL7G30550	ESP	AL7G30550.t1	Araha.10415s0011.1	AT4G22970.2	Bostr.7867s0085.1	Cagra.6745s0010.2	Carubv10007755m	Thhalv10024187m	Brara.A01307.1	Bol042067	Potri.003G021700.1	SapurV1A.0647s0040.1	Thecc1EG006423t1	Manes.07G013200.1	Gorai.002G207900.1	evm.model.supercontig_148.32	Ciclev10000008m	orange1.1g000110m	Lus10006990	0
AL7G37330	MSH4	AL7G37330.t1	Araha.61158s0005.1	AT4G17380.1	Bostr.30275s0192.1	Cagra.3356s0029.1	Carubv10004171m	Thhalv10024454m	Brara.H00922.1	Bol032857	Potri.001G156200.1	SapurV1A.0734s0060.1	Thecc1EG047017t1	Manes.01G082400.1	Gorai.008G234100.1	evm.model.supercontig_29.180	Ciclev10018920m	orange1.1g006859m	Lus10007489	0
AL7G39380	CAP-D3	AL7G39380.t1	Araha.33514s0002.1	AT4G15890.1	Bostr.30275s0021.1	Cagra.8024s0010.1	Carubv10003997m	Thhalv10024228m	Brara.C04466.1	Bol037221	Potri.010G013300.1	SapurV1A.1144s0060.1	Thecc1EG021222t1	Manes.03G196500.1	Gorai.011G191000.1	evm.model.supercontig_16.181	Ciclev10004172m	orange1.1g000812m	Lus10001471	0
AL7G42200	PRD1	AL7G42200.t1	Araha.1421s0005.1	AT4G14180.1	Bostr.0597s0018.1	Cagra.6617s0004.1	Carubv10004006m	Thhalv10027320m	Brara.C02657.1	Bol025700	Potri.002G232700.2	SapurV1A.0071s0100.2	Thecc1EG020185t1	Manes.05G198800.1	Gorai.005G022800.1	evm.model.supercontig_157.13	Ciclev10004169m	orange1.1g000855m	Lus10021481	0
AL7G50990	G-H2AX	AL7G50990.t1	Araha.5150s0019.1	AT1G54690.1	Bostr.25219s0059.1	Cagra.12328s0003.1	Carubv10020931m	Thhalv10023750m	Brara.H02855.1	Bol022162	Potri.005G040800.1	SapurV1A.0511s0140.1	Thecc1EG026503t1	Manes.08G124800.1	Gorai.004G244200.2	evm.model.supercontig_84.117	Ciclev10002804m	orange1.1g032523m	Lus10039691	0
AL8G10260	PDS5A	AL8G10260.t1	Araha.8755s0009.1	AT5G47690.3	Bostr.14419s0062.1	Cagra.15822s0009.3	Carubv10027640m	Thhalv10000739m	Brara.B03000.1	Bol007923	Potri.016G005400.3	SapurV1A.0220s0140.1	Thecc1EG030447t1	Manes.08G068700.3	Gorai.010G248500.1	evm.model.supercontig_27.226	Ciclev10014035m	orange1.1g000310m	Lus10039082	0
AL8G21200	ZIP4	AL8G21200.t1	Araha.3869s0002.1	AT5G48390.1	Bostr.15774s0011.1	Cagra.1731s0003.1	Carubv10025833m	Thhalv10005371m	Brara.F03009.1	Bol043105	Potri.014G175300.1	SapurV1A.0145s0440.1	Thecc1EG002607t2	Manes.13G056300.1	Gorai.007G161300.1	evm.model.supercontig_8.38	Ciclev10018269m	orange1.1g004720m	Lus10011130	0
AL8G21800	XRI1	AL8G21800.t1	Araha.36777s0001.1	AT5G48720.2	Bostr.2392s0045.1	Cagra.0787s0017.1	Carubv10028661m	Thhalv10004684m	Brara.F02985.1	Bol032334	Potri.002G244000.3	SapurV1A.0135s0410.1	Thecc1EG002914t1	Manes.13G046900.1	Gorai.004G226300.1	evm.model.supercontig_8.139	Ciclev10021149m	orange1.1g020543m	NA	1
AL8G25120	MHF1	AL8G25120.t1	Araha.7885s0001.1	AT5G50930.1	Bostr.15774s0234.1	Cagra.7393s0004.1	Carubv10027326m	Thhalv10014960m	Brara.C01503.1	Bol028116	Potri.015G105900.2	SapurV1A.0774s0090.2	Thecc1EG014752t1	Manes.14G045100.1	Gorai.001G054300.1	evm.model.supercontig_13.165	Ciclev10033023m	orange1.1g032408m	Lus10022425	0
AL8G25590	DYAD	AL8G25590.t1	Araha.26927s0003.1	AT5G51330.1	Bostr.15774s0271.1	Cagra.3782s0024.1	Carubv10026044m	Thhalv10015731m	Brara.B01562.1	Bol029360	Potri.003G106800.1	SapurV1A.0667s0210.1	Thecc1EG014884t1	Manes.14G037800.1	Gorai.001G049900.1	evm.model.supercontig_138.28	Ciclev10006805m	orange1.1g036842m	Lus10009021	0
AL8G25600	SCC4	AL8G25600.t1	Araha.26927s0002.1	AT5G51340.1	Bostr.15774s0272.2	Cagra.3782s0023.1	Carubv10025965m	Thhalv10012792m	Brara.J00715.1	Bol029363	Potri.019G133000.1	SapurV1A.1594s0020.1	Thecc1EG042317t1	Manes.18G123800.1	Gorai.003G153200.1	evm.model.supercontig_2.261	Ciclev10000965m	orange1.1g004943m	Lus10019124	0
AL8G26680	SHOC1	AL8G26680.t2	Araha.2903s0002.1	AT5G52290.1	Bostr.7305s0036.1	Cagra.0094s0039.1	Carubv10025738m	Thhalv10015364m	Brara.C01434.1	Bol028048	Potri.012G141100.1	SapurV1A.1253s0050.1	Thecc1EG015164t1	Manes.06G147100.1	Gorai.008G277600.1	evm.model.supercontig_107.52	Ciclev10006492m	orange1.1g043303m	Lus10038861	0
AL8G29590	MRE11	AL8G29590.t1	Araha.7154s0004.1	AT5G54260.1	Bostr.26833s0843.1	Cagra.1629s0010.1	Carubv10025971m	Thhalv10012804m	Brara.J00906.1	Bol038845	Potri.001G407300.2	SapurV1A.0381s0210.1	Thecc1EG031306t1	Manes.15G082900.1	Gorai.009G430700.1	evm.model.supercontig_12.44	Ciclev10007579m	orange1.1g004751m	Lus10038568	0
AL8G38150	SMC6B	AL8G38150.t1	Araha.1448s0008.1	AT5G61460.1	Bostr.26833s0092.1	Cagra.0542s0041.1	Carubv10028478m	Thhalv10003566m	Brara.C04260.1	Bol017011	Potri.003G107700.1	SapurV1A.0667s0130.1	Thecc1EG014905t2	Manes.06G133600.2	Gorai.008G215500.1	evm.model.supercontig_121.6	Ciclev10004204m	orange1.1g001536m	Lus10027219	0
AL8G38500	BRCA2A	AL8G38500.t1	Araha.8171s0002.1	AT5G61740.1	Bostr.26833s0061.1	Cagra.4553s0034.1	Carubv10028362m	Thhalv10003645m	Brara.C04287.1	Bol016987	Potri.012G069700.2	SapurV1A.0366s0020.1	Thecc1EG013881t1	Manes.06G095100.1	Gorai.008G191700.1	evm.model.supercontig_388.2	Ciclev10018739m	orange1.1g002236m	Lus10023612	0
AL8G39240	SMC2-1	AL8G39240.t1	Araha.4414s0022.1	AT5G62410.1	Bostr.0568s0566.1	Cagra.4003s0030.1	Carubv10025763m	Thhalv10003541m	Brara.F02117.1	Bol024877	Potri.001G125000.1	SapurV1A.0324s0240.2	Thecc1EG014915t1	Manes.14G036500.1	Gorai.003G113400.1	evm.model.supercontig_3.331	Ciclev10004183m	orange1.1g001073m	Lus10027215	0
AL8G40620	RMI1	AL8G40620.t1	Araha.16313s0001.1	AT5G63540.1	Bostr.0568s0454.1	Cagra.0248s0032.1	Carubv10026069m	Thhalv10003815m	Brara.I00747.1	NA	Potri.015G100200.1	SapurV1A.0614s0050.1	Thecc1EG014687t1	Manes.06G122000.1	Gorai.001G056700.1	evm.model.supercontig_4.162	Ciclev10031056m	orange1.1g008263m	Lus10022440	1
AL8G41160	TOP3A	AL8G41160.t1	Araha.10310s0008.1	AT5G63920.1	Bostr.0568s0413.2	Cagra.0248s0072.1	Carubv10025845m	Thhalv10003618m	Brara.B03872.1	Bol008211	Potri.005G067100.1	SapurV1A.0465s0100.1	Thecc1EG001553t1	NA	Gorai.007G066700.3	evm.model.supercontig_37.4	Ciclev10003112m	orange1.1g046997m	Lus10004959	1
AL8G45460	RAD17	AL8G45460.t1	Araha.1084s0044.1	AT5G66130.1	Bostr.0568s0024.1	Cagra.10427s0022.1	Carubv10026124m	Thhalv10003881m	Brara.I00921.1	Bol019297	Potri.005G111000.2	SapurV1A.0130s0260.1	Thecc1EG000169t1	Manes.01G148500.1	Gorai.011G098200.3	evm.model.supercontig_6.285	Ciclev10025220m	orange1.1g005987m	Lus10028430	0
