# Supplementary material for: De Novo Mutation and Rapid Protein (Co-)evolution during Meiotic Adaptation in Arabidopsis arenosa
Source: Mol Biol Evol. 2021 Jan 27;38(5):1980–94. doi: 10.1093/molbev/msab001 (PMC8097281; doi:10.1093/molbev/msab001)
Supplement: msab001_Supplementary_Data [file msab001_supplementary_data.zip › TableS13.xlsx]

## Sheet: SNO_vs_KAS
Protein	Gene ID	SN_C	KA_C	FDR	AveExpr	P value	SN_C3	SN_C2	SN_C1	KA_C3	KA_C2	KA_C1	SN_C3 CPM	SN_C2 CPM	SN_C1 CPM	KA_C3 CPM	KA_C2 CPM	KA_C1 CPM
PRD3	AL1G10680	0	0.00212819	0.987104	-1.32847	0.983687	0.027526	0	0.084842	0	0	0	0.021	0	0.06	0	0	0
JASON	AL1G16670	0	0.408057	0.150388	1.83152	0.0925884	7.55556	5.02958	8.5068	7.90008	10.295	7.79936	5.86	3.471	6.003	5.722	8.212	6.674
PHS1	AL1G21590	0	0.350645	0.000246002	3.86515	7.1066e-05	19.4194	19.9716	21.0852	25.1919	24.7985	22.1221	15.061	13.784	14.878	18.247	19.78	18.93
RECQ4A	AL1G21910	0	0.158291	0.0188454	4.21754	0.00904232	24.7114	27.2439	26.5075	28.7948	26.3097	26.6002	19.165	18.803	18.705	20.857	20.986	22.762
WAPL1	AL1G22040	0	0.45641	0.000820369	4.52609	0.000274637	32.1731	28.3505	31.3943	43.2504	38.4024	35.7861	24.952	19.567	22.153	31.328	30.631	30.622
SDS	AL1G26770	0	0.489877	0.00186964	4.26841	0.0006933	20.325	23.5519	20.7925	34.7613	24.3494	26.4307	15.763	16.255	14.672	25.179	19.422	22.617
PDS5E	AL1G28100	0	0.235399	0.00821505	6.22363	0.00360153	81.9336	83.8483	84.3893	101.516	88.5698	84.5591	63.544	57.87	59.548	73.532	70.647	72.357
ZYP1B	AL1G35730	0	0.13182	0.637545	-0.479603	0.569628	0.444872	0.825641	0.471239	0.564103	0.384188	0.848291	0.345	0.57	0.333	0.409	0.306	0.726
FANCM	AL1G50380	0	-1.39252	0.00150183	1.40653	0.000542398	3.63205	5.82231	5.26126	1.75659	2.2499	0.608519	2.817	4.018	3.713	1.272	1.795	0.521
HEI10	AL1G62040	0	0.222067	0.195653	4.60698	0.12472	19.493	29.6598	26.841	28.433	28.7693	24.9472	15.118	20.47	18.94	20.595	22.948	21.347
SPO11-2	AL2G11120	0	0.562059	1.46677e-05	4.57877	2.76889e-06	25.828	30.2271	29.4861	39.6657	39.3307	39.3908	20.031	20.862	20.806	28.731	31.372	33.707
WAPL2	AL2G15410	0	1.13768	0.000685868	1.8349	0.000224501	0.864171	1.24597	0.803736	3.18162	1.70297	2.78868	0.67	0.86	0.567	2.305	1.358	2.386
RECQ4B	AL2G15560	0	-1.32813	0.000299811	1.42632	8.88847e-05	3.08097	2.64162	4.07661	0.633833	1.30543	0.767219	2.389	1.823	2.877	0.459	1.041	0.657
MMD1	AL2G23810	0	-1.16463	0.000851449	-0.315023	0.000286157	1.02919	0.884793	1.01306	0	0.115207	0.230415	0.798	0.611	0.715	0	0.092	0.197
ASY1	AL2G25920	0	0.0618598	0.733265	-0.394086	0.680159	0.044073	0.089666	0	0.091185	0	0	0.034	0.062	0	0.066	0	0
MEI1	AL2G37520	0	0.10457	0.381971	-1.49725	0.301509	0	0	0	0	0	0	0	0	0	0	0	0
PDS5B	AL2G37810	0	0.981608	0.0920824	4.93828	0.0532465	36.4277	41.3597	40.1543	79.8859	66.4469	72.3018	28.252	28.545	28.334	57.864	53.001	61.869
MHF2	AL2G39190	0	0.221091	0.0346957	5.8822	0.017787	59.1054	68.1835	63.2396	78.322	64.3161	64.6474	45.84	47.058	44.624	56.732	51.301	55.319
PDS5D	AL2G40580	0	0.398602	0.262025	1.73565	0.174318	2.04925	4.16751	2.99786	3.91033	3.72121	3.69971	1.589	2.876	2.115	2.832	2.968	3.166
NBS1	AL3G12070	0	-0.371847	4.03285e-05	5.65432	9.01719e-06	79.2467	91.8159	91.8827	67.9019	61.7257	59.1805	61.461	63.369	64.836	49.184	49.235	50.641
RAD9	AL3G16080	0	-3.81941	8.31e-09	0.856885	2.57e-10	6.93459	8.23035	6.25757	0	0	0	5.378	5.68	4.416	0	0	0
MCM8	AL3G20870	0	0.39853	0.000115179	7.28433	3.00247e-05	167.49	190.339	186.486	242.717	229.259	197.375	129.899	131.367	131.59	175.809	182.866	168.894
SGO1	AL3G21800	0	-0.306791	0.234322	2.5235	0.153186	8.80063	10.0707	7.41693	6.84011	6.67075	5.77655	6.825	6.951	5.234	4.955	5.321	4.943
SPO11-1	AL3G24910	0	1.47867	0.0306407	0.825073	0.0155053	1.75635	1.26904	0.253807	3.28596	3.79357	2.79019	1.362	0.876	0.179	2.38	3.026	2.388
PANS1	AL3G26440	0	2.45914	4.54e-07	1.03525	4.17e-08	1.00244	1.35348	1.67949	9.97833	7.96856	8.65079	0.777	0.934	1.185	7.228	6.356	7.403
RAD54	AL3G32590	0	-1.26737	0.000431149	3.1339	0.000133481	13.8148	18.2852	21.6389	6.40033	7.83987	5.59466	10.714	12.62	15.269	4.636	6.253	4.787
MSH5	AL3G34200	0	-4.79102	2.73e-08	1.63016	1.21e-09	12.0544	17.5333	13.9105	0	0	0	9.349	12.101	9.816	0	0	0
DMC1	AL3G37220	0	0.175954	0.710299	1.00154	0.653383	0.803419	2.25852	1.11021	2.7434	0.760957	1.14925	0.623	1.559	0.783	1.987	0.607	0.983
CDC45	AL3G40790	0	-0.0575291	0.584169	3.16117	0.510016	17.4098	18.7965	17.8247	16.1014	16.8666	15.3178	13.502	12.973	12.578	11.663	13.453	13.107
RPA1A	AL3G43800	0	0.15339	0.140932	4.84073	0.0860328	37.3791	40.4173	36.0854	43.4107	34.9625	39.9441	28.99	27.895	25.463	31.444	27.887	34.18
EME1A	AL4G11110	0	-0.707035	0.0659217	-0.884212	0.0364682	0.223876	0.678938	0.481643	0.116595	0	0	0.174	0.469	0.34	0.084	0	0
EME1B	AL4G11490	0	0.10457	0.381971	-1.49725	0.301509	0	0	0	0	0	0	0	0	0	0	0	0
SMC3	AL4G20920	0	-0.420832	0.156995	1.9504	0.0971998	4.99031	7.22156	5.31421	3.07156	3.73375	5.16654	3.87	4.984	3.75	2.225	2.978	4.421
RAD50	AL4G27320	0	-0.261663	0.0253371	3.75486	0.0125599	27.4311	31.3685	27.8862	24.1955	24.8542	18.2077	21.274	21.65	19.677	17.526	19.825	15.58
RAD51C	AL4G44380	0	-0.39401	0.000196251	4.8017	5.49332e-05	48.3967	59.2107	56.9163	44.5523	36.2544	35.468	37.534	40.866	40.162	32.271	28.918	30.35
ASY3	AL4G46460	0	-0.603066	0.110194	2.26526	0.0652219	7.91051	7.21595	8.08171	8.83268	3.76848	2.54475	6.135	4.98	5.703	6.398	3.006	2.178
SCC3	AL4G47570	0	-0.0324044	0.618302	7.07442	0.547968	180.493	205.598	205.422	194.121	166.713	178.302	139.983	141.898	144.953	140.609	132.977	152.574
MER3	AL5G17170	0	-5.44305	4.37e-11	1.0255	2.8e-13	21.379	22.7676	24.6899	0	0	0	16.581	15.714	17.422	0	0	0
ATM	AL5G27530	0	0.601147	0.0120129	-1.37144	0.00548121	0	0	0	0.237647	0.465098	0	0	0	0	0.172	0.371	0
TTN8	AL5G35750	0	0.16323	0.445878	-1.30313	0.365429	0	0	0	0	0	0.061678	0	0	0	0	0	0.053
INO80	AL5G38840	0	0.7369	9.05e-08	5.59254	5.56e-09	49.5402	55.0865	57.8677	89.4276	84.3951	79.1528	38.421	38.019	40.833	64.776	67.317	67.731
SYN3	AL5G41480	0	1.61466	5.93e-07	2.13641	5.83e-08	1.8042	2.04504	2.40864	7.39741	6.97718	6.19684	1.399	1.411	1.7	5.358	5.565	5.303
BRCA2B	AL6G10420	0	0.463269	0.287766	2.25256	0.194388	2.16816	5.98363	2.20387	3.32738	5.12946	4.23958	1.682	4.13	1.555	2.41	4.091	3.628
SGO2	AL6G13940	0	-1.76473	0.0998127	2.58342	0.0583475	14.311	15.3319	15.3836	9.63748	0.377887	8.02528	11.099	10.582	10.855	6.981	0.301	6.867
SYN1	AL6G15380	0	0.111964	0.57845	4.06755	0.503629	12.8285	19.4546	19.5229	19.7535	18.5287	13.6336	9.949	13.427	13.776	14.308	14.779	11.666
SMC6A	AL6G18000	0	0.10457	0.381971	-1.49725	0.301509	0	0	0	0	0	0	0	0	0	0	0	0
PANS2	AL6G23160	0	1.07515	0.0028801	0.125642	0.00111932	0.100429	0.185018	0.504987	0.996383	0.686233	1.23076	0.078	0.128	0.356	0.722	0.547	1.053
SCC2	AL6G26400	0	0.329677	0.000879163	4.93428	0.000296477	35.917	43.4819	41.5875	49.1287	47.2173	45.5124	27.856	30.01	29.346	35.586	37.662	38.945
SMC5	AL6G26800	0	0.250986	0.296972	-1.32386	0.201616	0.050899	0.006787	0	0.019002	0.009841	0.205294	0.039	0.005	0	0.014	0.008	0.176
SCC1	AL6G27160	0	0.188986	0.0125719	5.89924	0.00576278	72.4182	83.0643	87.9258	89.4307	90.2349	78.7577	56.165	57.329	62.043	64.778	71.975	67.393
MCC1	AL6G27820	0	1.47833	1.06178e-06	3.49339	1.18e-07	8.9131	9.3073	11.4332	28.7201	24.8978	25.489	6.913	6.424	8.068	20.803	19.859	21.811
SMG7	AL6G30890	0	1.17858	2.18321e-05	2.38495	4.4215e-06	5.19281	5.8499	4.65318	12.8958	11.7677	10.0064	4.027	4.037	3.283	9.341	9.386	8.562
MLH1	AL6G42870	0	0.418092	0.00193475	4.6116	0.000720528	23.4261	33.5033	26.2803	38.5381	34.6925	30.157	18.168	23.123	18.544	27.915	27.672	25.805
PMS1	AL6G50600	0	1.50248	0.000109208	-1.01215	2.82611e-05	0	0	0	1.49039	0.391949	0.804285	0	0	0	1.08	0.313	0.688
MLH3	AL7G15650	0	0.10457	0.45158	-1.47395	0.371412	0	0	0	0	0	0	0	0	0	0	0	0
PDS5C	AL7G20060	0	-0.794955	0.0320489	-0.959413	0.0162893	0.400267	0.100067	0.995997	0	0	0	0.31	0.069	0.703	0	0	0
MUS81	AL7G21230	0	0.21629	0.181721	-1.11656	0.114722	0	0	0	0.13587	0	0	0	0	0	0.098	0	0
MND1	AL7G23270	0	-0.308868	0.0117401	3.44201	0.00534616	13.6299	13.3248	13.5063	10.1538	10.3368	9.55292	10.571	9.196	9.53	7.355	8.245	8.174
ESP	AL7G30550	0	-0.641529	0.000684432	4.52694	0.000223943	30.545	35.2471	38.1391	23.3684	22.5081	15.8747	23.689	24.327	26.912	16.927	17.953	13.584
MSH4	AL7G37330	0	0.324708	0.00148034	5.30174	0.000533655	50.924	52.8442	52.4985	69.4377	54.7152	58.8972	39.495	36.472	37.045	50.296	43.643	50.398
CAP-D3	AL7G39380	0	0.034425	0.731848	3.9819	0.678382	19.4418	18.8583	19.8861	21.7015	17.5717	16.183	15.078	13.015	14.032	15.719	14.016	13.848
PRD1	AL7G42200	0	2.25383	5.79e-08	-0.959222	3.17e-09	0	0	0	1.63971	1.61581	1.92463	0	0	0	1.188	1.289	1.647
G-H2AX	AL7G50990	0	-1.46123	0.000783078	2.11628	0.00026035	6.75291	4.09247	4.95061	1.47314	1.9041	0.952051	5.237	2.825	3.493	1.067	1.519	0.815
PDS5A	AL8G10260	0	-1.24784	7.81224e-06	2.59651	1.30007e-06	12.1664	12.4531	15.0926	5.71545	4.25941	4.69431	9.436	8.595	10.65	4.14	3.397	4.017
ZIP4	AL8G21200	0	0.10457	0.381971	-1.49725	0.301509	0	0	0	0	0	0	0	0	0	0	0	0
XRI1	AL8G21800	0	0.10457	0.524206	-1.31467	0.446461	0	0	0	0	0	0	0	0	0	0	0	0
MHF1	AL8G25120	0	1.09424	0.000177793	2.60848	4.91405e-05	4.41471	6.38062	6.48533	12.8799	12.9767	9.82514	3.424	4.404	4.576	9.329	10.351	8.407
DYAD	AL8G25590	0	0.10457	0.41506	-1.47437	0.334837	0	0	0	0	0	0	0	0	0	0	0	0
SCC4	AL8G25600	0	2.10002	1.38e-08	4.87767	5.02e-10	24.8973	32.5065	36.7044	133.028	124.41	120.239	19.309	22.435	25.9	96.357	99.234	102.889
SHOC1	AL8G26680	0	5.07632	1.52e-08	2.15251	5.64e-10	1.49002	2.92281	2.68859	99.967	82.0596	81.2215	1.156	2.017	1.897	72.41	65.454	69.501
MRE11	AL8G29590	0	2.77496	5.6e-07	1.68977	5.4e-08	0.334594	0.371234	0.60241	4.97906	7.41887	4.28846	0.259	0.256	0.425	3.607	5.918	3.67
SMC6B	AL8G38150	0	-0.335649	0.00573723	3.59465	0.00240811	17.22	19.2211	19.6008	15.0637	14.818	11.2251	13.355	13.266	13.831	10.911	11.819	9.605
BRCA2A	AL8G38500	0	2.07202	2.49e-07	-0.979542	1.98e-08	0	0	0	1.37794	1.768	1.25932	0	0	0	0.998	1.41	1.078
SMC2-1	AL8G39240	0	0.10457	0.381971	-1.49725	0.301509	0	0	0	0	0	0	0	0	0	0	0	0
RMI1	AL8G40620	0	0.376258	0.359048	-1.19165	0.251229	0	0	0	0.40107	0	0	0	0	0	0.291	0	0
TOP3A	AL8G41160	0	0.456335	0.04394	-0.123519	0.0231478	1.32131	1.32245	1.52331	1.55773	2.22428	2.02177	1.025	0.913	1.075	1.128	1.774	1.73
RAD17	AL8G45460	0	-2.12422	0.000130208	-0.231581	3.44952e-05	2.8687	5.62739	3.70617	1.0582	0.119233	0.400361	2.225	3.884	2.615	0.766	0.095	0.343

## Sheet: SNO_vs_KZL
	Gene ID	SN_C	KZ_C	FDR	AveExpr	P value	SN_C3	SN_C2	SN_C1	KZ_C3	KZ_C2	KZ_C1	SN_C3 CPM	SN_C2 CPM	SN_C1 CPM	KZ_C3 CPM	KZ_C2 CPM	KZ_C1 CPM
PRD3	AL1G10680	0	-0.146756	0.254292	-1.32847	0.181329	0.027526	0	0.084842	0.031674	0.057692	0.033088	0.021	0	0.06	0.02	0.035	0.021
JASON	AL1G16670	0	-0.88244	0.013486	1.83152	0.00537555	7.55556	5.02958	8.5068	3.21663	4.749	3.95761	5.86	3.471	6.003	2.072	2.906	2.553
PHS1	AL1G21590	0	-0.143215	0.063224	3.86515	0.0312437	19.4194	19.9716	21.0852	20.4985	20.8023	19.657	15.061	13.784	14.878	13.207	12.729	12.682
RECQ4A	AL1G21910	0	-0.264649	0.00126091	4.21754	0.000355754	24.7114	27.2439	26.5075	24.3428	24.5121	23.7751	19.165	18.803	18.705	15.684	14.999	15.339
WAPL1	AL1G22040	0	-0.149921	0.195145	4.52609	0.123515	32.1731	28.3505	31.3943	30.6977	28.3926	33.0861	24.952	19.567	22.153	19.778	17.373	21.346
SDS	AL1G26770	0	0.230077	0.0924457	4.26841	0.0484226	20.325	23.5519	20.7925	29.3633	28.8839	26.6564	15.763	16.255	14.672	18.918	17.674	17.198
PDS5E	AL1G28100	0	0.308372	0.00147455	6.22363	0.000425395	81.9336	83.8483	84.3893	120.179	109.714	116.061	63.544	57.87	59.548	77.429	67.132	74.879
ZYP1B	AL1G35730	0	-0.510412	0.0789289	-0.479603	0.0403637	0.444872	0.825641	0.471239	0.45629	0.380689	0.190171	0.345	0.57	0.333	0.294	0.233	0.123
FANCM	AL1G50380	0	0.00662273	0.984616	1.40653	0.979493	3.63205	5.82231	5.26126	4.89858	5.87546	5.70832	2.817	4.018	3.713	3.156	3.595	3.683
HEI10	AL1G62040	0	1.05353	2.27735e-05	4.60698	3.04917e-06	19.493	29.6598	26.841	60.1034	58.8141	57.3978	15.118	20.47	18.94	38.723	35.987	37.031
SPO11-2	AL2G11120	0	0.0824524	0.301414	4.57877	0.222488	25.828	30.2271	29.4861	33.577	35.393	32.1585	20.031	20.862	20.806	21.633	21.656	20.748
WAPL2	AL2G15410	0	3.48574	2.78e-08	1.8349	6.33e-10	0.864171	1.24597	0.803736	18.0585	19.3806	15.8147	0.67	0.86	0.567	11.635	11.859	10.203
RECQ4B	AL2G15560	0	0.841764	0.00380079	1.42632	0.00126331	3.08097	2.64162	4.07661	6.18306	7.02501	7.64466	2.389	1.823	2.877	3.984	4.298	4.932
MMD1	AL2G23810	0	0.305052	0.322026	-0.315023	0.24128	1.02919	0.884793	1.01306	1.26114	2.04839	1.37634	0.798	0.611	0.715	0.813	1.253	0.888
ASY1	AL2G25920	0	1.51279	2.58966e-05	-0.394086	3.57074e-06	0.044073	0.089666	0	0.822552	1.71676	1.27234	0.034	0.062	0	0.53	1.05	0.821
MEI1	AL2G37520	0	-0.156886	0.195145	-1.49725	0.131922	0	0	0	0	0	0	0	0	0	0	0	0
PDS5B	AL2G37810	0	0.0720506	0.910458	4.93828	0.88474	36.4277	41.3597	40.1543	44.1227	51.6496	42.8135	28.252	28.545	28.334	28.427	31.604	27.622
MHF2	AL2G39190	0	0.917143	1.45278e-06	5.8822	1.04e-07	59.1054	68.1835	63.2396	126.484	145.867	130.263	45.84	47.058	44.624	81.491	89.253	84.042
PDS5D	AL2G40580	0	0.239363	0.483307	1.73565	0.397182	2.04925	4.16751	2.99786	4.80382	4.4888	3.11763	1.589	2.876	2.115	3.095	2.747	2.011
NBS1	AL3G12070	0	-0.301131	0.00019234	5.65432	3.9341e-05	79.2467	91.8159	91.8827	76.4493	84.8191	76.2341	61.461	63.369	64.836	49.255	51.899	49.184
RAD9	AL3G16080	0	-0.969351	0.00101367	0.856885	0.000275349	6.93459	8.23035	6.25757	4.63645	4.53106	2.61245	5.378	5.68	4.416	2.987	2.772	1.685
MCM8	AL3G20870	0	0.224628	0.00660207	7.28433	0.00238305	167.49	190.339	186.486	233.341	237.016	238.322	129.899	131.367	131.59	150.337	145.026	153.757
SGO1	AL3G21800	0	0.0949849	0.680916	2.5235	0.609916	8.80063	10.0707	7.41693	9.91196	14.122	7.97394	6.825	6.951	5.234	6.386	8.641	5.145
SPO11-1	AL3G24910	0	0.063843	0.927867	0.825073	0.906304	1.75635	1.26904	0.253807	2.28426	0.253807	1.77327	1.362	0.876	0.179	1.472	0.155	1.144
PANS1	AL3G26440	0	-0.249323	0.328733	1.03525	0.247373	1.00244	1.35348	1.67949	0.818681	1.75153	1.18559	0.777	0.934	1.185	0.527	1.072	0.765
RAD54	AL3G32590	0	-0.414473	0.072993	3.1339	0.0369129	13.8148	18.2852	21.6389	18.7256	13.8173	12.3953	10.714	12.62	15.269	12.065	8.455	7.997
MSH5	AL3G34200	0	0.560627	0.0230446	1.63016	0.00984882	12.0544	17.5333	13.9105	23.3807	24.3105	24.286	9.349	12.101	9.816	15.064	14.875	15.669
DMC1	AL3G37220	0	0.654849	0.183912	1.00154	0.107974	0.803419	2.25852	1.11021	2.02071	4.61461	1.87988	0.623	1.559	0.783	1.302	2.824	1.213
CDC45	AL3G40790	0	-0.714839	6.75956e-05	3.16117	1.13232e-05	17.4098	18.7965	17.8247	11.0597	13.4864	11.6818	13.502	12.973	12.578	7.126	8.252	7.537
RPA1A	AL3G43800	0	-0.215674	0.051888	4.84073	0.0248452	37.3791	40.4173	36.0854	36.4342	37.1656	35.4129	28.99	27.895	25.463	23.474	22.741	22.847
EME1A	AL4G11110	0	-0.508706	0.195145	-0.884212	0.127063	0.223876	0.678938	0.481643	0.718778	0.109114	0.03459	0.174	0.469	0.34	0.463	0.067	0.022
EME1B	AL4G11490	0	-0.156886	0.195145	-1.49725	0.131922	0	0	0	0	0	0	0	0	0	0	0	0
SMC3	AL4G20920	0	-0.224566	0.415713	1.9504	0.329882	4.99031	7.22156	5.31421	4.41555	6.70162	5.55291	3.87	4.984	3.75	2.845	4.101	3.583
RAD50	AL4G27320	0	-0.946933	1.06396e-05	3.75486	1.21926e-06	27.4311	31.3685	27.8862	17.1335	15.8415	16.495	21.274	21.65	19.677	11.039	9.693	10.642
RAD51C	AL4G44380	0	-0.683514	4.02978e-06	4.8017	3.68e-07	48.3967	59.2107	56.9163	39.8782	38.5847	35.1671	37.534	40.866	40.162	25.693	23.609	22.689
ASY3	AL4G46460	0	-0.310147	0.361527	2.26526	0.278015	7.91051	7.21595	8.08171	8.22568	5.61479	7.0856	6.135	4.98	5.703	5.3	3.436	4.571
SCC3	AL4G47570	0	-0.0271387	0.675606	7.07442	0.603797	180.493	205.598	205.422	218.366	220.48	207.612	139.983	141.898	144.953	140.689	134.908	133.944
MER3	AL5G17170	0	-1.1672	4.34957e-06	1.0255	4.02e-07	21.379	22.7676	24.6899	12.3767	9.41579	11.882	16.581	15.714	17.422	7.974	5.761	7.666
ATM	AL5G27530	0	-0.156886	0.445797	-1.37144	0.359082	0	0	0	0	0	0	0	0	0	0	0	0
TTN8	AL5G35750	0	0.140907	0.528118	-1.30313	0.44302	0	0	0	0	0.122533	0.245477	0	0	0	0	0.075	0.158
INO80	AL5G38840	0	0.306106	0.000150158	5.59254	2.92848e-05	49.5402	55.0865	57.8677	72.473	75.1855	76.5865	38.421	38.019	40.833	46.693	46.005	49.411
SYN3	AL5G41480	0	1.7599	3.39e-07	2.13641	1.68e-08	1.8042	2.04504	2.40864	9.47113	9.55493	8.65758	1.399	1.411	1.7	6.102	5.847	5.586
BRCA2B	AL6G10420	0	1.75657	0.000397098	2.25256	9.18844e-05	2.16816	5.98363	2.20387	13.811	14.1964	11.5208	1.682	4.13	1.555	8.898	8.687	7.433
SGO2	AL6G13940	0	0.0259654	0.97425	2.58342	0.965159	14.311	15.3319	15.3836	16.5018	16.5558	18.2949	11.099	10.582	10.855	10.632	10.13	11.803
SYN1	AL6G15380	0	1.02308	9.98838e-05	4.06755	1.80609e-05	12.8285	19.4546	19.5229	38.8052	38.7553	40.5404	9.949	13.427	13.776	25.001	23.714	26.155
SMC6A	AL6G18000	0	-0.156886	0.195145	-1.49725	0.131922	0	0	0	0	0	0	0	0	0	0	0	0
PANS2	AL6G23160	0	0.329805	0.25934	0.125642	0.185533	0.100429	0.185018	0.504987	0.438923	0.624039	0.570882	0.078	0.128	0.356	0.283	0.382	0.368
SCC2	AL6G26400	0	-0.0408037	0.610323	4.93428	0.530976	35.917	43.4819	41.5875	40.614	48.7534	41.8753	27.856	30.01	29.346	26.167	29.831	27.017
SMC5	AL6G26800	0	0.131534	0.579316	-1.32386	0.497571	0.050899	0.006787	0	0.101798	0.150322	0.152698	0.039	0.005	0	0.066	0.092	0.099
SCC1	AL6G27160	0	-0.418542	0.000109475	5.89924	2.01577e-05	72.4182	83.0643	87.9258	64.7538	67.2419	70.4707	56.165	57.329	62.043	41.72	41.144	45.465
MCC1	AL6G27820	0	-0.342014	0.0755078	3.49339	0.0383687	8.9131	9.3073	11.4332	8.42034	8.73106	8.60758	6.913	6.424	8.068	5.425	5.342	5.553
SMG7	AL6G30890	0	-0.369545	0.0799992	2.38495	0.0410074	5.19281	5.8499	4.65318	5.29621	4.30557	3.78633	4.027	4.037	3.283	3.412	2.635	2.443
MLH1	AL6G42870	0	0.391838	0.00288576	4.6116	0.000920947	23.4261	33.5033	26.2803	37.4271	44.2456	39.9875	18.168	23.123	18.544	24.114	27.073	25.799
PMS1	AL6G50600	0	-0.0604852	0.803389	-1.01215	0.753281	0	0	0	0	0	0.10925	0	0	0	0	0	0.07
MLH3	AL7G15650	0	-0.156886	0.263521	-1.47395	0.189226	0	0	0	0	0	0	0	0	0	0	0	0
PDS5C	AL7G20060	0	0.0352169	0.930725	-0.959413	0.909993	0.400267	0.100067	0.995997	0.500334	0.6004	0.599733	0.31	0.069	0.703	0.322	0.367	0.387
MUS81	AL7G21230	0	-0.156886	0.314741	-1.11656	0.234533	0	0	0	0	0	0	0	0	0	0	0	0
MND1	AL7G23270	0	0.143314	0.164594	3.44201	0.0945964	13.6299	13.3248	13.5063	17.5538	16.3159	16.2212	10.571	9.196	9.53	11.31	9.983	10.465
ESP	AL7G30550	0	0.584223	0.000303381	4.52694	6.70212e-05	30.545	35.2471	38.1391	56.6732	63.8372	53.9717	23.689	24.327	26.912	36.513	39.061	34.821
MSH4	AL7G37330	0	-0.257176	0.00950108	5.30174	0.00361699	50.924	52.8442	52.4985	46.606	48.8433	50.1087	39.495	36.472	37.045	30.027	29.886	32.329
CAP-D3	AL7G39380	0	0.227526	0.0272369	3.9819	0.0119012	19.4418	18.8583	19.8861	24.5998	27.5514	24.0826	15.078	13.015	14.032	15.849	16.858	15.537
PRD1	AL7G42200	0	-0.156886	0.227275	-0.959222	0.15865	0	0	0	0	0	0	0	0	0	0	0	0
G-H2AX	AL7G50990	0	1.81774	1.71318e-05	2.11628	2.16849e-06	6.75291	4.09247	4.95061	20.7752	21.9778	22.0539	5.237	2.825	3.493	13.385	13.448	14.228
PDS5A	AL8G10260	0	-0.913897	5.7902e-05	2.59651	9.41842e-06	12.1664	12.4531	15.0926	7.28491	7.38168	8.14635	9.436	8.595	10.65	4.694	4.517	5.256
ZIP4	AL8G21200	0	-0.156886	0.195145	-1.49725	0.131922	0	0	0	0	0	0	0	0	0	0	0	0
XRI1	AL8G21800	0	0.573012	0.00617562	-1.31467	0.00220602	0	0	0	0.510638	0.342665	0.170213	0	0	0	0.329	0.21	0.11
MHF1	AL8G25120	0	-0.0252463	0.917751	2.60848	0.893523	4.41471	6.38062	6.48533	6.48909	6.26158	6.14935	3.424	4.404	4.576	4.181	3.831	3.967
DYAD	AL8G25590	0	-0.0670928	0.611886	-1.47437	0.532848	0	0	0	0	0.104856	0	0	0	0	0	0.064	0
SCC4	AL8G25600	0	-0.863248	0.000288672	4.87767	6.33066e-05	24.8973	32.5065	36.7044	20.3085	16.5128	20.2044	19.309	22.435	25.9	13.084	10.104	13.035
SHOC1	AL8G26680	0	-1.78618	0.00055671	2.15251	0.000136722	1.49002	2.92281	2.68859	0.210591	0.833401	0.287984	1.156	2.017	1.897	0.136	0.51	0.186
MRE11	AL8G29590	0	3.42145	7.42e-08	1.68977	2.4e-09	0.334594	0.371234	0.60241	10.1212	11.5209	10.1585	0.259	0.256	0.425	6.521	7.049	6.554
SMC6B	AL8G38150	0	-0.328534	0.005576	3.59465	0.00196094	17.22	19.2211	19.6008	16.0484	17.4873	15.992	13.355	13.266	13.831	10.34	10.7	10.318
BRCA2A	AL8G38500	0	-0.0840957	0.563472	-0.979542	0.480752	0	0	0	0	0	0.080405	0	0	0	0	0	0.052
SMC2-1	AL8G39240	0	-0.156886	0.195145	-1.49725	0.131922	0	0	0	0	0	0	0	0	0	0	0	0
RMI1	AL8G40620	0	0.775327	0.0786035	-1.19165	0.0401665	0	0	0	0.534759	1.20321	0	0	0	0	0.345	0.736	0
TOP3A	AL8G41160	0	-0.908025	0.000823221	-0.123519	0.000215265	1.32131	1.32245	1.52331	0.557319	0.79158	0.534265	1.025	0.913	1.075	0.359	0.484	0.345
RAD17	AL8G45460	0	-2.4956	4.83425e-05	-0.231581	7.57052e-06	2.8687	5.62739	3.70617	0.425834	0.532292	0.212917	2.225	3.884	2.615	0.274	0.326	0.137
