# Supplementary material for: De Novo Mutation and Rapid Protein (Co-)evolution during Meiotic Adaptation in Arabidopsis arenosa
Source: Mol Biol Evol. 2021 Jan 27;38(5):1980–94. doi: 10.1093/molbev/msab001 (PMC8097281; doi:10.1093/molbev/msab001)
Supplement: msab001_Supplementary_Data [file msab001_supplementary_data.zip › TableS5.xlsx]

## Sheet: Sheet1
Table S5: Amino acid substitutions (AASs) differentiated among diploid lineages which were predicted to have high functional impact. Fst outlier: pair of diploid lineages between which the amino acid showed excess differentiation (PAN: Pannonian, DIN: Dinaric, BAL: Baltic, SEC: Scarp., WEC: Wcarp.), FAAD_SG outlier: lineage where the AAS was 1% outlier of FAAD_S and FAAD_G measures. AFD: allele f…
	ALcode	AAS	Fst outlier	FAAD_SG outlier	AFD	FstH	1-SIFT	grantham	delta_pI	delta_hydCA	delta_hydCC	al_ident
RECQ4A	AL1G21910	Ala381Val	BALSEC	Baltic	0.78	0.76	0.66	151	0.05	11.8	0.19	0.32
WAPL1	AL1G22040	Arg436His	DINWCA	Dinaric	0.75	0.74	0.83	186	4.78	0	2.35	0.14
PDS5E	AL1G28100	Leu245Met	BALWCA	Baltic	0.78	0.77	NA	200	6.52	1.1	0.04	0.61
PDS5E	AL1G28100	Val383Leu	PANBAL	Baltic	1	1	NA	183	2.75	2.1	0.03	0.07
PDS5E	AL1G28100	Asn784Thr	PANBAL	Baltic	1	1	NA	150	0.19	31.5	1.5	0.29
PDS5E	AL1G28100	Asp837Asn	PANBAL	Baltic	1	1	NA	192	0.39	0	7.22	0.61
PDS5E	AL1G28100	Leu907Val	BALWCA	Baltic	0.93	0.93	NA	183	2.75	2.1	0.03	0.07
PDS5E	AL1G28100	Gln926Glu	BALWCA	Baltic	0.96	0.96	NA	186	0.32	0	1	0.07
PDS5E	AL1G28100	Val383Leu	PANSEC	Secarp	0.84	0.84	NA	183	2.75	2.1	0.03	0.07
PDS5E	AL1G28100	Asp837Asn	PANSEC	Secarp	0.86	0.85	NA	192	0.39	0	7.22	0.61
PDS5E	AL1G28100	Ala385Gly	PANBAL	Pannonian	0.96	0.96	NA	155	1.57	52.4	0.88	0.07
PDS5E	AL1G28100	Asn916Thr	PANSEC	Pannonian	0.86	0.86	NA	150	0.19	31.5	1.5	0.07
ASY1	AL2G25920	Glu213Asp	DINWCA	Dinaric	0.75	0.74	0.95	170	0.63	0	6.4	1
MEI1	AL2G37520	Gln921His	PANDIN	Pannonian	0.96	0.96	0.65	191	0.01	0	0.15	0.18
PDS5D	AL2G40580	Asn20Asp	BALWCA	Baltic	0.75	0.74	NA	192	0.39	0	7.22	0.17
PDS5D	AL2G40580	Ile818Val	PANDIN	Dinaric	0.97	0.97	NA	186	2.99	13.9	0.22	0.3
EME1A	AL4G11110	Leu490Val	DINWCA	Dinaric	0.84	0.84	0.52	183	2.75	2.1	0.03	0.14
ASY3	AL4G46460	Leu535Gln	PANSEC	Pannonian	0.9	0.89	0.88	102	2.75	110	2.52	0.74
ASY3	AL4G46460	Ala388Val	PANSEC	Pannonian	0.88	0.87	0.75	151	0.05	11.8	0.19	0.23
ASY3	AL4G46460	Gln385His	PANSEC	Pannonian	0.88	0.87	0.72	191	0.01	0	0.15	0.36
SYN1	AL6G15380	Pro193Ser	PANWCA	Pannonian	0.91	0.9	0.65	141	0.72	88.2	1.26	0.32
SYN1	AL6G15380	Leu224Arg	PANWCA	Pannonian	0.92	0.92	0.63	113	7.54	110	4.73	0.25
SYN1	AL6G15380	Ile244Leu	PANWCA	Pannonian	0.96	0.96	0.69	210	0.24	11.8	0.19	0.28
SYN1	AL6G15380	Thr318Ile	PANWCA	Pannonian	0.94	0.94	0.78	126	2.62	90.3	1.38	0.58
SYN1	AL6G15380	Glu326Asp	PANWCA	Pannonian	0.93	0.93	0.57	170	0.63	0	6.4	0.35
SYN1	AL6G15380	Ser349Pro	PANWCA	Pannonian	0.96	0.96	0.74	141	0.72	88.2	1.26	0.88
SYN1	AL6G15380	Leu356Phe	PANWCA	Pannonian	0.92	0.92	0.79	193	2.53	1.7	0.03	0.29
SYN1	AL6G15380	Gly363Glu	PANWCA	Pannonian	0.93	0.93	0.82	117	1.94	67.3	2.79	0.39
SCC2	AL6G26400	Gly60Arg	DINSEC	Dinaric	0.77	0.76	0.49	90	3.17	67.3	4	0.57
SMC5	AL6G26800	Ser515Cys	DINSEC	Dinaric	0.73	0.72	0.88	103	0.1	64.8	0.86	0.23
MCC1	AL6G27820	Glu15Asp	DINSEC	Dinaric	0.84	0.84	0.91	170	0.63	0	6.4	0.33
SMG7	AL6G30890	Ala102Pro	SECWCA	Secarp	0.96	0.96	0.71	188	0.28	10.9	0.17	0.46
SMG7	AL6G30890	Gln420His	SECWCA	Secarp	0.96	0.96	0.99	191	0.01	0	0.15	1
SMG7	AL6G30890	Ala803Pro	SECWCA	Secarp	1	1	0.7	188	0.28	10.9	0.17	0.09
SMG7	AL6G30890	Ser815Asn	SECWCA	Secarp	1	1	0.85	169	0.17	20.6	1.42	0.31
SMG7	AL6G30890	Gln420His	DINWCA	Dinaric	0.93	0.93	0.99	191	0.01	0	0.15	1
SMG7	AL6G30890	Ala671Pro	PANSEC	Pannonian	0.88	0.88	0.77	188	0.28	10.9	0.17	0.22
PMS1	AL6G50600	Met553Ile	DINSEC	Secarp	0.78	0.75	0.76	205	6.76	12.9	0.23	0.14
PMS1	AL6G50600	Ser13Thr	PANSEC	Pannonian	0.86	0.86	0.77	157	0.02	10.9	0.08	0.18
PDS5A	AL8G10260	Thr1082Met	BALWCA	Baltic	0.9	0.9	0.74	134	4.14	77.4	1.15	0.5
DYAD	AL8G25590	Arg152Lys	BALSEC	Baltic	0.71	0.7	0.93	189	4.78	0	2.28	0.08
DYAD	AL8G25590	Thr15Ala	BALSEC	Secarp	0.86	0.86	0.91	157	0.42	88.2	1.35	0.12
SMC6B	AL8G38150	Leu640Phe	BALWCA	Baltic	0.97	0.97	0.93	193	2.53	1.7	0.03	0.19
SMC6B	AL8G38150	Val608Ile	BALWCA	Baltic	0.97	0.97	0.97	186	2.99	13.9	0.22	0.32
SMC6B	AL8G38150	Pro531His	BALWCA	Baltic	0.97	0.97	0.75	138	0.32	108.8	2.35	0.23
SMC6B	AL8G38150	His208Gln	PANBAL	Baltic	0.96	0.96	1	191	0.01	0	0.15	0.45
SMC6B	AL8G38150	His106Asn	BALWCA	Baltic	0.97	0.97	0.94	147	0.57	0	0.33	0.55
SMC6B	AL8G38150	Leu640Phe	SECWCA	Secarp	0.94	0.93	0.93	193	2.53	1.7	0.03	0.19
SMC6B	AL8G38150	Pro531His	SECWCA	Secarp	0.93	0.93	0.75	138	0.32	108.8	2.35	0.23
SMC6B	AL8G38150	His106Asn	SECWCA	Secarp	0.94	0.93	0.94	147	0.57	0	0.33	0.55
SMC6B	AL8G38150	Lys810Arg	DINSEC	Dinaric	0.84	0.84	0.92	189	4.78	0	2.28	0.33
SMC2-1	AL8G39240	Asp809Asn	BALSEC	Baltic	0.72	0.71	1	192	0.39	0	7.22	0.88
SMC2-1	AL8G39240	Asp391Asn	DINWCA	Dinaric	0.75	0.74	0.72	192	0.39	0	7.22	0.44
RMI1	AL8G40620	Val636Leu	BALWCA	Baltic	0.7	0.69	0.84	183	2.75	2.1	0.03	0.28
RMI1	AL8G40620	Ser631Asn	BALWCA	Baltic	0.7	0.69	0.85	169	0.17	20.6	1.42	0.32
RMI1	AL8G40620	Leu174Ile	BALWCA	Baltic	0.91	0.9	1	210	0.24	11.8	0.19	1
