# Supplementary material for: De Novo Mutation and Rapid Protein (Co-)evolution during Meiotic Adaptation in Arabidopsis arenosa
Source: Mol Biol Evol. 2021 Jan 27;38(5):1980–94. doi: 10.1093/molbev/msab001 (PMC8097281; doi:10.1093/molbev/msab001)
Supplement: msab001_Supplementary_Data [file msab001_supplementary_data.zip › TableS6.xlsx]

## Sheet: Sheet1
Table S6: Amino acid substitutions (AASs) differentiated between diploids and tetraploids which were predicted to have high functional impact. AFD: allele frequency difference between diploids and tetraploids, FstH: Hudson’s Fst between diploids and tetraploids, 1-SIFT - functional score for AAS predicted by SIFT (between 0 and 1, higher means higher impact), Grantham: theoretical amino acid subs…
	ALcode	AAS	AFD	FstH	1-SIFT	Grantham	delta_FAAD_G	delta_pI	delta_hydCA	delta_hydCC	al_ident
PRD3	AL1G10680	Asn323Asp	0.64	0.64	1	192	122.4	0.39	0	7.22	0.34
PRD3	AL1G10680	Thr318Pro	0.72	0.68	0.72	177	88.2	0.7	77.3	1.18	0.12
PRD3	AL1G10680	Thr311Lys	0.72	0.68	0.86	137	67.1	0.38	31.5	1.25	0.23
PRD3	AL1G10680	Pro306Thr	0.67	0.65	0.7	177	109.1	0.7	77.3	1.18	0.23
PRD3	AL1G10680	Asn292Ser	0.64	0.58	0.46	169	72	0.17	20.6	1.42	0.12
PRD3	AL1G10680	Glu277Gly	0.75	0.74	0.95	117	63.4	1.94	67.3	2.79	0.28
PRD3	AL1G10680	Thr269Lys	0.75	0.75	0.96	137	101.9	0.38	31.5	1.25	0.16
PRD3	AL1G10680	Thr260Ile	0.72	0.7	0.99	126	89.3	2.62	90.3	1.38	0.18
PRD3	AL1G10680	Lys190Glu	0.73	0.73	0.91	159	120.2	0.33	0	1.07	1
PRD3	AL1G10680	Glu166Gln	0.62	0.58	1	186	95.1	0.32	0	1	1
PRD3	AL1G10680	Ser105Tyr	0.71	0.7	1	71	49.3	0.08	20.6	0.74	0.47
SDS	AL1G26770	Arg32Ser	0.83	0.82	1	105	86	5.18	20.6	3.45	1
ZYP1A	AL1G35725	Gln838Arg	0.4	0.4	NA	189	44.6	4.79	0	2.21	0.88
ZYP1A	AL1G35725	Met746Ile	0.46	0.46	NA	134	66.2	6.76	12.9	0.23	0.1
ZYP1A	AL1G35725	Met746Val	0.51	0.5	NA	186	90.7	3.77	1	0.01	0.1
ZYP1A	AL1G35725	Ile739Met	0.43	0.42	NA	72	38.3	6.76	12.9	0.23	0.69
ZYP1A	AL1G35725	Lys735Asn	0.4	0.4	NA	159	80.5	0.57	0	0.25	0.33
ZYP1A	AL1G35725	Thr720Ile	0.5	0.5	NA	151	75.5	2.62	90.3	1.38	0.6
ZYP1A	AL1G35725	Gln719Leu	0.49	0.49	NA	102	66.4	2.75	110	2.52	0.78
ZYP1A	AL1G35725	Lys713Arg	0.48	0.47	NA	121	74.2	4.78	0	2.28	0.6
ZYP1A	AL1G35725	Ser701Asn	0.51	0.51	NA	138	86.1	0.17	20.6	1.42	0.89
ZYP1A	AL1G35725	Arg580Lys	0.7	0.7	NA	170	91.5	4.78	0	2.28	0.26
ZYP1A	AL1G35725	Gln483Arg	0.86	0.86	NA	189	106.1	4.79	0	2.21	0.47
ZYP1A	AL1G35725	His458Tyr	0.9	0.9	NA	186	127.8	0.32	0	0.35	0.69
ZYP1A	AL1G35725	Thr390Ala	0.65	0.65	NA	192	85.8	0.42	88.2	1.35	0.19
ZYP1A	AL1G35725	Gly359Ser	0.97	0.97	NA	121	60.5	2.01	46.7	0.55	0.37
ZYP1A	AL1G35725	Glu356Ala	0.97	0.97	NA	141	60.6	0.37	119.7	3.67	0.51
ZYP1A	AL1G35725	Val306Ile	0.98	0.98	NA	90	38.3	2.99	13.9	0.22	0.44
ZYP1A	AL1G35725	Leu270Gln	0.89	0.89	NA	192	120.2	2.75	110	2.52	0.51
ZYP1A	AL1G35725	Val166Asp	0.76	0.73	NA	169	103.5	0.95	107.9	9.88	0.42
ZYP1A	AL1G35725	Met161Ile	0.83	0.82	NA	106	50.4	6.76	12.9	0.23	0.12
ZYP1A	AL1G35725	Arg159Gln	0.4	0.39	NA	117	70.9	4.79	0	2.21	0.68
ZYP1A	AL1G35725	Gln156Arg	0.52	0.52	NA	193	127.9	4.79	0	2.21	0.78
ZYP1A	AL1G35725	Arg112Gln	0.78	0.76	NA	186	119.7	4.79	0	2.21	0.77
ZYP1A	AL1G35725	Asn109Ser	0.8	0.79	NA	189	118.1	0.17	20.6	1.42	0.88
ZYP1A	AL1G35725	Ser92Leu	0.5	0.5	NA	126	64.7	2.36	89.4	1.28	0.88
ZYP1A	AL1G35725	Ser37Thr	0.6	0.59	NA	106	67.1	0.02	10.9	0.08	0.6
ZYP1B	AL1G35730	Ser19Pro	0.9	0.89	0.72	141	108.7	0.72	88.2	1.26	0.51
ZYP1B	AL1G35730	Ser28Pro	0.95	0.95	0.81	141	131.3	0.72	88.2	1.26	0.48
ZYP1B	AL1G35730	Gln158Arg	0.44	0.44	0.67	172	74.2	4.79	0	2.21	0.78
ZYP1B	AL1G35730	Thr218Ile	0.51	0.5	0.81	126	63.8	2.62	90.3	1.38	0.4
ZYP1B	AL1G35730	Lys285Gln	0.41	0.4	0.53	162	62.8	0.01	0	0.08	0.36
ZYP1B	AL1G35730	Phe311Leu	0.4	0.39	0.56	193	72.4	2.53	1.7	0.03	1
ZYP1B	AL1G35730	Leu483Ser	0.95	0.95	0.24	70	66.4	2.36	89.4	1.28	0.47
ZYP1B	AL1G35730	Ile495Val	0.99	0.99	0.49	186	184.8	2.99	13.9	0.22	0.38
ZYP1B	AL1G35730	Glu532Asp	0.45	0.45	0.86	170	76.4	0.63	0	6.4	0.69
HEI10	AL1G62040	Glu195Lys	0.4	0.39	0.92	159	60.6	0.33	0	1.07	0.63
ASY1	AL2G25920	Gln570Arg	0.98	0.98	0.35	172	168.8	4.79	0	2.21	0.42
ASY1	AL2G25920	Thr472Pro	0.8	0.8	0.95	177	145	0.7	77.3	1.18	0.2
ASY1	AL2G25920	Glu368Val	0.6	0.6	0.92	94	56.4	0.32	107.9	3.48	0.31
ASY1	AL2G25920	Arg315His	0.99	0.99	0.84	186	184.8	4.78	0	2.35	0.46
ASY1	AL2G25920	Phe274Ser	0.99	0.99	1	60	59.6	0.17	91.1	1.31	0.46
ASY1	AL2G25920	Lys42Glu	0.96	0.96	0.93	159	152	0.33	0	1.07	0.51
PDS5B	AL2G37810	Pro1353Thr	0.8	0.78	0.93	177	120.2	0.7	77.3	1.18	0.36
PDS5B	AL2G37810	Glu1323Ala	0.97	0.97	1	108	105.3	0.37	119.7	3.67	0.6
PDS5B	AL2G37810	Val1207Ala	1	1	1	151	150.1	0.05	11.8	0.19	0.39
PDS5B	AL2G37810	Glu1042Gln	0.99	0.99	0.93	186	184.8	0.32	0	1	0.24
PDS5B	AL2G37810	Glu1008Lys	0.99	0.99	1	159	158	0.33	0	1.07	0.73
PDS5B	AL2G37810	Arg973Gln	0.41	0.41	0.93	172	69.9	4.79	0	2.21	0.45
PDS5B	AL2G37810	Ser527Tyr	0.98	0.98	1	71	70.1	0.08	20.6	0.74	0.74
PDS5B	AL2G37810	Thr335Arg	0.99	0.99	0.29	144	143.1	5.16	31.5	3.53	0.2
PDS5B	AL2G37810	Thr300Ile	0.99	0.99	1	126	125.2	2.62	90.3	1.38	0.64
PDS5B	AL2G37810	Ser246Asn	0.88	0.88	0.48	169	145.5	0.17	20.6	1.42	0.36
PDS5B	AL2G37810	Ser242Phe	0.99	0.99	1	60	58.5	0.17	91.1	1.31	1
PDS5B	AL2G37810	Val124Ala	0.98	0.98	0.57	151	144.5	0.05	11.8	0.19	0.27
NBS1	AL3G12070	Asp104His	0.53	0.49	1	134	60.8	0.96	0	7.54	0.87
ASY3	AL4G46460	Gly556Ser	0.75	0.75	0.39	159	116.8	2.01	46.7	0.55	0.36
ASY3	AL4G46460	Ser538Pro	0.99	0.99	0.86	141	138.3	0.72	88.2	1.26	0.27
ASY3	AL4G46460	Met482Thr	0.99	0.99	0.21	134	129.1	4.14	77.4	1.15	0.21
ASY3	AL4G46460	Phe463Leu	0.77	0.77	0.56	193	139.3	2.53	1.7	0.03	0.24
ASY3	AL4G46460	Ile433Val	0.84	0.84	0.71	186	146.2	2.99	13.9	0.22	0.17
ASY3	AL4G46460	Ser431Asn	0.72	0.72	0.63	169	113.5	0.17	20.6	1.42	0.21
ASY3	AL4G46460	Gly377Glu	0.74	0.74	0.61	117	82.7	1.94	67.3	2.79	0.64
ASY3	AL4G46460	Ser355Asn	0.97	0.97	0.7	169	163.7	0.17	20.6	1.42	0.63
ASY3	AL4G46460	Lys342Asn	0.86	0.86	0.3	121	96.1	0.57	0	0.25	0.38
ASY3	AL4G46460	Leu306Phe	0.7	0.7	0.77	193	127.1	2.53	1.7	0.03	0.38
ASY3	AL4G46460	Asn298Asp	0.96	0.96	0.2	192	184.8	0.39	0	7.22	0.87
ASY3	AL4G46460	Lys291Thr	0.55	0.55	0.8	137	69.4	0.38	31.5	1.25	0.55
ASY3	AL4G46460	Leu268Val	0.97	0.97	0.74	183	177.3	2.75	2.1	0.03	0.74
ASY3	AL4G46460	Thr265Ile	0.97	0.97	0.99	126	122.1	2.62	90.3	1.38	1
ASY3	AL4G46460	Glu217Ala	0.95	0.95	0.87	108	101.3	0.37	119.7	3.67	0.35
ASY3	AL4G46460	Pro208Thr	0.96	0.96	0.73	177	169.3	0.7	77.3	1.18	0.47
ASY3	AL4G46460	Asp193Val	0.97	0.97	0.96	63	61	0.95	107.9	9.88	0.41
ASY3	AL4G46460	Leu172Gln	0.98	0.98	0.4	102	97.6	2.75	110	2.52	0.44
ASY3	AL4G46460	Gln133Pro	0.97	0.97	0.96	139	134.7	0.33	108.8	2.5	0.45
ASY3	AL4G46460	Asn117Thr	0.88	0.88	0.63	150	132.2	0.19	31.5	1.5	0.29
ASY3	AL4G46460	Leu96Ser	0.96	0.96	0.21	70	67.4	2.36	89.4	1.28	0.24
ASY3	AL4G46460	Leu91Phe	0.96	0.96	0.74	193	185.8	2.53	1.7	0.03	0.64
ASY3	AL4G46460	Thr54Pro	0.98	0.98	0.89	177	173.7	0.7	77.3	1.18	0.2
ASY3	AL4G46460	Gln16His	0.67	0.67	1	191	130.6	0.01	0	0.15	1
BRCA2B	AL6G10420	Ser799Asn	0.48	0.4	0.64	169	60.2	0.17	20.6	1.42	0.33
SYN1	AL6G15380	Leu224Arg	0.69	0.66	0.63	113	47.1	7.54	110	4.73	0.25
SYN1	AL6G15380	Ala256Val	0.96	0.96	0.81	151	145.3	0.05	11.8	0.19	0.18
SYN1	AL6G15380	Ala276Thr	0.97	0.97	0.99	157	152.1	0.42	88.2	1.35	0.35
SYN1	AL6G15380	Glu326Asp	0.66	0.64	0.57	170	74.1	0.63	0	6.4	0.35
SYN1	AL6G15380	Arg353His	0.96	0.96	0.77	186	177.9	4.78	0	2.35	0.23
SYN1	AL6G15380	Glu379Gln	0.54	0.51	0.55	186	94.9	0.32	0	1	0.07
SYN1	AL6G15380	Gln423His	0.98	0.98	0.84	191	187.4	0.01	0	0.15	0.17
SYN1	AL6G15380	Asp436Gly	0.98	0.98	0.37	121	118.7	2.57	67.3	9.19	0.56
SMG7	AL6G30890	Ser65Ala	0.58	0.57	0.82	116	61.1	0.44	99.1	1.43	1
SMG7	AL6G30890	Ala102Pro	0.58	0.57	0.71	188	105.8	0.28	10.9	0.17	0.46
SMG7	AL6G30890	Asn103Tyr	0.57	0.57	0.98	72	41	0.25	0	0.68	0.35
SMG7	AL6G30890	Asn103Ile	0.57	0.57	0.98	66	37.6	2.43	121.8	2.88	0.35
SMG7	AL6G30890	Asp150Gly	0.57	0.55	0.99	121	63	2.57	67.3	9.19	1
SMG7	AL6G30890	Asp289Asn	0.55	0.53	0.5	192	99.9	0.39	0	7.22	1
SMG7	AL6G30890	Ala336Thr	0.57	0.56	0.62	157	86.4	0.42	88.2	1.35	0.53
SMG7	AL6G30890	Gln420His	0.53	0.51	0.99	191	99.5	0.01	0	0.15	1
SMG7	AL6G30890	Thr457Ile	0.57	0.56	0.94	126	68.6	2.62	90.3	1.38	0.35
SMG7	AL6G30890	Thr469Ala	0.58	0.57	0.42	157	86.4	0.42	88.2	1.35	0.29
SMG7	AL6G30890	Thr489Ile	0.55	0.54	0.84	126	65.6	2.62	90.3	1.38	0.67
SMG7	AL6G30890	Leu578His	0.56	0.54	0.74	116	36.9	2.76	110	2.37	0.49
SMG7	AL6G30890	Ile650Thr	0.59	0.58	0.46	126	68	2.62	90.3	1.38	0.31
SMG7	AL6G30890	Val652Gly	0.58	0.57	0.85	106	55.8	1.62	40.6	0.69	0.31
SMG7	AL6G30890	Ala677Thr	0.54	0.53	0.4	157	82.8	0.42	88.2	1.35	0.38
SMG7	AL6G30890	Ser698Pro	0.55	0.54	0.83	141	44.9	0.72	88.2	1.26	1
SMG7	AL6G30890	Ala803Pro	0.52	0.51	0.7	188	98.9	0.28	10.9	0.17	0.09
SMG7	AL6G30890	Val812Gly	0.52	0.51	0.47	106	56.4	1.62	40.6	0.69	0.09
SMG7	AL6G30890	Ser815Asn	0.53	0.52	0.85	169	89.9	0.17	20.6	1.42	0.31
SMG7	AL6G30890	Lys1029Asn	0.55	0.54	0.55	121	65.8	0.57	0	0.25	0.31
DYAD	AL8G25590	Gln403Glu	0.68	0.67	0.93	186	127.9	0.32	0	1	0.49
DYAD	AL8G25590	His313Leu	0.9	0.9	0.49	116	102.1	2.76	110	2.37	0.88
DYAD	AL8G25590	Phe309Ile	0.87	0.87	1	194	168.6	2.77	10.1	0.16	1
DYAD	AL8G25590	Thr166Ala	0.51	0.5	1	157	80.5	0.42	88.2	1.35	0.3
DYAD	AL8G25590	Arg152Lys	0.53	0.46	0.93	189	62.7	4.78	0	2.28	0.08
DYAD	AL8G25590	Glu132Gln	0.45	0.45	0.9	186	81.4	0.32	0	1	0.88
SCC4	AL8G25600	Val63Phe	0.8	0.8	0.94	165	136.1	0.22	3.8	0.06	0.76
SCC4	AL8G25600	Ile165Leu	0.66	0.66	0.99	210	137.8	0.24	11.8	0.19	0.58
SCC4	AL8G25600	Phe425Tyr	0.8	0.79	0.92	193	110.5	0.09	111.7	2.05	0.41
SCC4	AL8G25600	Arg553His	0.77	0.77	1	186	145.3	4.78	0	2.35	0.88
SHOC1	AL8G26680	Ala29Val	0.91	0.91	NA	210	74	0.05	11.8	0.19	0.23
SHOC1	AL8G26680	Thr149Asn	0.45	0.43	NA	113	48.6	0.19	31.5	1.5	0.79
SHOC1	AL8G26680	Gln169Arg	0.79	0.79	NA	194	62.2	4.79	0	2.21	0.5
SHOC1	AL8G26680	Thr183Ile	0.68	0.66	NA	170	69.2	2.62	90.3	1.38	0.25
SHOC1	AL8G26680	Val189Ala	0.79	0.78	NA	192	79.5	0.05	11.8	0.19	0.33
SHOC1	AL8G26680	Ser196Arg	0.46	0.46	NA	121	36.3	5.18	20.6	3.45	0.2
SHOC1	AL8G26680	Ser246Ala	0.78	0.77	NA	113	36.1	0.44	99.1	1.43	0.23
SHOC1	AL8G26680	Lys252Asn	0.79	0.78	NA	147	51.8	0.57	0	0.25	0.52
SHOC1	AL8G26680	Glu285Gly	0.78	0.77	NA	157	50.3	1.94	67.3	2.79	0.14
SHOC1	AL8G26680	Asn359Lys	0.48	0.48	NA	155	41.5	0.57	0	0.25	0.55
SHOC1	AL8G26680	Met389Val	0.53	0.51	NA	192	64.7	3.77	1	0.01	0.22
SHOC1	AL8G26680	Glu398Ala	0.47	0.47	NA	151	54.6	0.37	119.7	3.67	0.6
SHOC1	AL8G26680	Leu495Ser	0.48	0.48	NA	194	79.1	2.36	89.4	1.28	0.69
SHOC1	AL8G26680	Asp563Glu	0.48	0.48	NA	193	72	0.63	0	6.4	0.27
SHOC1	AL8G26680	Leu577Pro	0.72	0.71	NA	137	68.3	3.08	1.2	0.02	0.15
SHOC1	AL8G26680	Ala595Val	0.78	0.78	NA	159	89.9	0.05	11.8	0.19	0.38
SHOC1	AL8G26680	Arg602Lys	0.44	0.43	NA	192	51.5	4.78	0	2.28	0.4
SHOC1	AL8G26680	Thr651Met	0.49	0.49	NA	157	71.7	4.14	77.4	1.15	0.26
SHOC1	AL8G26680	His671Arg	0.49	0.48	NA	70	42	4.78	0	2.35	0.38
SHOC1	AL8G26680	Asn678Tyr	0.53	0.53	NA	186	87.3	0.25	0	0.68	0.23
SHOC1	AL8G26680	Glu699Lys	0.51	0.5	NA	70	32.9	0.33	0	1.07	0.38
SHOC1	AL8G26680	Ala775Val	0.5	0.5	NA	189	93.9	0.05	11.8	0.19	0.27
SHOC1	AL8G26680	Gln947Leu	0.84	0.84	NA	192	71	2.75	110	2.52	1
SHOC1	AL8G26680	Lys1127Asn	0.81	0.8	NA	138	50.8	0.57	0	0.25	0.69
SHOC1	AL8G26680	Pro1139His	0.82	0.81	NA	157	42.7	0.32	108.8	2.35	0.79
SHOC1	AL8G26680	Asp1144Glu	0.76	0.75	NA	151	136.8	0.63	0	6.4	0.48
SHOC1	AL8G26680	Lys1187Arg	0.78	0.77	NA	150	36.7	4.78	0	2.28	0.29
SHOC1	AL8G26680	His1238Arg	0.87	0.87	NA	172	98.8	4.78	0	2.35	0.31
SHOC1	AL8G26680	Asp1247Asn	0.48	0.46	NA	126	54.2	0.39	0	7.22	0.2
SHOC1	AL8G26680	Asp1247Gly	0.5	0.5	NA	151	88.2	2.57	67.3	9.19	0.2
SHOC1	AL8G26680	Pro1274Ser	0.68	0.68	NA	105	48.6	0.72	88.2	1.26	0.31
SHOC1	AL8G26680	Arg1275Gly	0.67	0.66	NA	116	63.7	3.17	67.3	4	0.23
SHOC1	AL8G26680	Asn1331Asp	0.83	0.83	NA	121	69	0.39	0	7.22	0.38
SHOC1	AL8G26680	Asn1340Ser	0.61	0.61	NA	117	65.7	0.17	20.6	1.42	0.52
SHOC1	AL8G26680	Gly1366Val	0.48	0.47	NA	121	58.2	1.62	40.6	0.69	0.32
SHOC1	AL8G26680	Leu1398Pro	0.61	0.6	NA	194	58.9	3.08	1.2	0.02	0.22
SHOC1	AL8G26680	Phe1469Leu	0.66	0.66	NA	108	50.6	2.53	1.7	0.03	0.61
SHOC1	AL8G26680	Arg1479His	0.64	0.64	NA	70	33.7	4.78	0	2.35	1
SHOC1	AL8G26680	Arg1496Lys	0.63	0.62	NA	170	81.8	4.78	0	2.28	1
SHOC1	AL8G26680	Thr1578Ile	0.51	0.51	NA	117	82.7	2.62	90.3	1.38	0.28
SHOC1	AL8G26680	Gly1592Val	0.85	0.85	NA	151	83.7	1.62	40.6	0.69	0.43
